# Supplementary material for: Multiplex serology for Streptobacillus moniliformis and other ‘rat bite fever-like’ microorganisms for seroprevalence studies in rodents
Source: PLoS One. 2025 Oct 15;20(10):e0333888. doi: 10.1371/journal.pone.0333888 (PMC12527138; doi:10.1371/journal.pone.0333888)
Supplement: S1 File — These data were used to generate Fig 3. (XLSX) [file pone.0333888.s004.xlsx]

## Sheet: Rat-inoculation_organ_qPCR
Lab no.	Streptobacillus species	Animal no.	Organ/tissue/sample	Internal control (HEX)	gyrB (FAM)	16S rRNA (Cy5)
231015664-1	S. moniliformis	Rat-Sm-1	1.1 Oral swab	ok	no Ct	39.2
231015664-2	S. moniliformis	Rat-Sm-1	1.2 Tongue	ok	no Ct	no Ct
231015664-3	S. moniliformis	Rat-Sm-1	1.3 Lymph node	ok	no Ct	no Ct
231015664-4	S. moniliformis	Rat-Sm-1	1.4 Liver	ok	no Ct	no Ct
231015664-5	S. moniliformis	Rat-Sm-1	1.5 Kidney	ok	no Ct	no Ct
231015664-6	S. moniliformis	Rat-Sm-1	1.6 Spleen	ok	no Ct	no Ct
231015664-7	S. moniliformis	Rat-Sm-1	1.7 Lung	ok	no Ct	no Ct
231015664-8	S. moniliformis	Rat-Sm-1	1.8 Heart	ok	no Ct	no Ct
231015664-9	S. moniliformis	Rat-Sm-1	1.9 Small intestine	ok	no Ct	no Ct
231015664-10	S. moniliformis	Rat-Sm-1	1.10 Large intestine	ok	no Ct	no Ct
231015664-11	S. moniliformis	Rat-Sm-1	1.11 Feces	ok	no Ct	no Ct
231015664-12	S. moniliformis	Rat-Sm-2	1.1 Oral swab	ok	no Ct	no Ct
231015664-13	S. moniliformis	Rat-Sm-2	1.2 Tongue	ok	no Ct	no Ct
231015664-14	S. moniliformis	Rat-Sm-2	1.3 Lymph node	ok	no Ct	no Ct
231015664-15	S. moniliformis	Rat-Sm-2	1.4 Liver	ok	no Ct	no Ct
231015664-16	S. moniliformis	Rat-Sm-2	1.5 Kidney	ok	no Ct	no Ct
231015664-17	S. moniliformis	Rat-Sm-2	1.6 Spleen	ok	no Ct	no Ct
231015664-18	S. moniliformis	Rat-Sm-2	1.7 Lung	ok	no Ct	no Ct
231015664-19	S. moniliformis	Rat-Sm-2	1.8 Heart	ok	no Ct	no Ct
231015664-20	S. moniliformis	Rat-Sm-2	1.9 Small intestine	ok	no Ct	no Ct
231015664-21	S. moniliformis	Rat-Sm-2	1.10 Large intestine	ok	no Ct	no Ct
231015664-22	S. moniliformis	Rat-Sm-2	1.11 Feces	ok	no Ct	no Ct
231015664-23	S. moniliformis	Rat-Sm-3	1.1 Oral swab	ok	no Ct	no Ct
231015664-24	S. moniliformis	Rat-Sm-3	1.2 Tongue	ok	no Ct	no Ct
231015664-25	S. moniliformis	Rat-Sm-3	1.3 Lymph node	ok	36.31	36.17
231015664-26	S. moniliformis	Rat-Sm-3	1.4 Liver	ok	no Ct	no Ct
231015664-27	S. moniliformis	Rat-Sm-3	1.5 Kidney	ok	no Ct	no Ct
231015664-28	S. moniliformis	Rat-Sm-3	1.6 Spleen	ok	no Ct	no Ct
231015664-29	S. moniliformis	Rat-Sm-3	1.7 Lung	ok	no Ct	no Ct
231015664-30	S. moniliformis	Rat-Sm-3	1.8 Heart	ok	no Ct	no Ct
231015664-31	S. moniliformis	Rat-Sm-3	1.9 Small intestine	ok	no Ct	no Ct
231015664-32	S. moniliformis	Rat-Sm-3	1.10 Large intestine	ok	no Ct	no Ct
231015664-33	S. moniliformis	Rat-Sm-3	1.11 Feces	ok	no Ct	no Ct
231015664-34	S. moniliformis	Rat-Sm-4	1.1 Oral swab	ok	no Ct	38.58
231015664-35	S. moniliformis	Rat-Sm-4	1.2 Tongue	ok	no Ct	no Ct
231015664-36	S. moniliformis	Rat-Sm-4	1.3 Lymph node	ok	no Ct	no Ct
231015664-37	S. moniliformis	Rat-Sm-4	1.4 Liver	ok	no Ct	no Ct
231015664-38	S. moniliformis	Rat-Sm-4	1.5 Kidney	ok	no Ct	no Ct
231015664-39	S. moniliformis	Rat-Sm-4	1.6 Spleen	ok	no Ct	no Ct
231015664-40	S. moniliformis	Rat-Sm-4	1.7 Lung	ok	no Ct	no Ct
231015664-41	S. moniliformis	Rat-Sm-4	1.8 Heart	ok	no Ct	no Ct
231015664-42	S. moniliformis	Rat-Sm-4	1.9 Small intestine	ok	no Ct	no Ct
231015664-43	S. moniliformis	Rat-Sm-4	1.10 Large intestine	ok	39.9	38.95
231015664-44	S. moniliformis	Rat-Sm-4	1.11 Feces	ok	no Ct	no Ct
231015664-45	S. notomytis	Rat-Sn-1	1.1 Oral swab	ok	no Ct	no Ct
231015664-46	S. notomytis	Rat-Sn-1	1.2 Tongue	ok	no Ct	37.2
231015664-47	S. notomytis	Rat-Sn-1	1.3 Lymph node	ok	no Ct	no Ct
231015664-48	S. notomytis	Rat-Sn-1	1.4 Liver	ok	no Ct	no Ct
231015664-49	S. notomytis	Rat-Sn-1	1.5 Kidney	ok	no Ct	no Ct
231015664-50	S. notomytis	Rat-Sn-1	1.6 Spleen	ok	no Ct	no Ct
231015664-51	S. notomytis	Rat-Sn-1	1.7 Lung	ok	no Ct	no Ct
231015664-52	S. notomytis	Rat-Sn-1	1.8 Heart	ok	no Ct	no Ct
231015664-53	S. notomytis	Rat-Sn-1	1.9 Small intestine	ok	no Ct	no Ct
231015664-54	S. notomytis	Rat-Sn-1	1.10 Large intestine	ok	no Ct	no Ct
231015664-55	S. notomytis	Rat-Sn-1	1.11 Feces	ok	no Ct	no Ct
231015664-56	S. notomytis	Rat-Sn-2	1.1 Oral swab	ok	no Ct	no Ct
231015664-57	S. notomytis	Rat-Sn-2	1.2 Tongue	ok	no Ct	no Ct
231015664-58	S. notomytis	Rat-Sn-2	1.3 Lymph node	ok	no Ct	no Ct
231015664-59	S. notomytis	Rat-Sn-2	1.4 Liver	ok	no Ct	no Ct
231015664-60	S. notomytis	Rat-Sn-2	1.5 Kidney	ok	no Ct	no Ct
231015664-61	S. notomytis	Rat-Sn-2	1.6 Spleen	ok	no Ct	no Ct
231015664-62	S. notomytis	Rat-Sn-2	1.7 Lung	ok	no Ct	no Ct
231015664-63	S. notomytis	Rat-Sn-2	1.8 Heart	ok	no Ct	no Ct
231015664-64	S. notomytis	Rat-Sn-2	1.9 Small intestine	ok	no Ct	no Ct
231015664-65	S. notomytis	Rat-Sn-2	1.10 Large intestine	ok	no Ct	no Ct
231015664-66	S. notomytis	Rat-Sn-2	1.11 Feces	ok	no Ct	no Ct
231015664-67	S. notomytis	Rat-Sn-3	1.1 Oral swab	ok	no Ct	no Ct
231015664-68	S. notomytis	Rat-Sn-3	1.2 Tongue	ok	no Ct	no Ct
231015664-69	S. notomytis	Rat-Sn-3	1.3 Lymph node	ok	no Ct	no Ct
231015664-70	S. notomytis	Rat-Sn-3	1.4 Liver	ok	no Ct	no Ct
231015664-71	S. notomytis	Rat-Sn-3	1.5 Kidney	ok	no Ct	no Ct
231015664-72	S. notomytis	Rat-Sn-3	1.6 Spleen	ok	no Ct	no Ct
231015664-73	S. notomytis	Rat-Sn-3	1.7 Lung	ok	no Ct	no Ct
231015664-74	S. notomytis	Rat-Sn-3	1.8 Heart	ok	no Ct	no Ct
231015664-75	S. notomytis	Rat-Sn-3	1.9 Small intestine	ok	no Ct	no Ct
231015664-76	S. notomytis	Rat-Sn-3	1.10 Large intestine	ok	no Ct	39.23
231015664-77	S. notomytis	Rat-Sn-3	1.11 Feces	ok	no Ct	39.82
231015664-78	S. notomytis	Rat-Sn-4	1.1 Oral swab	ok	no Ct	no Ct
231015664-79	S. notomytis	Rat-Sn-4	1.2 Tongue	ok	no Ct	no Ct
231015664-80	S. notomytis	Rat-Sn-4	1.3 Lymph node	ok	no Ct	39.64
231015664-81	S. notomytis	Rat-Sn-4	1.4 Liver	ok	no Ct	no Ct
231015664-82	S. notomytis	Rat-Sn-4	1.5 Kidney	ok	no Ct	no Ct
231015664-83	S. notomytis	Rat-Sn-4	1.6 Spleen	ok	no Ct	no Ct
231015664-84	S. notomytis	Rat-Sn-4	1.7 Lung	ok	no Ct	no Ct
231015664-85	S. notomytis	Rat-Sn-4	1.8 Heart	ok	no Ct	no Ct
231015664-86	S. notomytis	Rat-Sn-4	1.9 Small intestine	ok	no Ct	no Ct
231015664-87	S. notomytis	Rat-Sn-4	1.10 Large intestine	ok	no Ct	no Ct
231015664-88	S. notomytis	Rat-Sn-4	1.11 Feces	ok	no Ct	no Ct
231015664-89	S. ratti	Rat-Sr-1	1.1 Oral swab	ok	no Ct	no Ct
231015664-90	S. ratti	Rat-Sr-1	1.2 Tongue	ok	no Ct	no Ct
231015664-91	S. ratti	Rat-Sr-1	1.3 Lymph node	ok	no Ct	39.64
231015664-92	S. ratti	Rat-Sr-1	1.4 Liver	ok	no Ct	no Ct
231015664-93	S. ratti	Rat-Sr-1	1.5 Kidney	ok	no Ct	no Ct
231015664-94	S. ratti	Rat-Sr-1	1.6 Spleen	ok	no Ct	no Ct
231015664-95	S. ratti	Rat-Sr-1	1.7 Lung	ok	no Ct	no Ct
231015664-96	S. ratti	Rat-Sr-1	1.8 Heart	ok	no Ct	no Ct
231015664-97	S. ratti	Rat-Sr-1	1.9 Small intestine	ok	no Ct	no Ct
231015664-98	S. ratti	Rat-Sr-1	1.10 Large intestine	ok	no Ct	no Ct
231015664-99	S. ratti	Rat-Sr-1	1.11 Feces	ok	no Ct	no Ct
231015664-100	S. ratti	Rat-Sr-2	1.1 Oral swab	ok	no Ct	no Ct
231015664-101	S. ratti	Rat-Sr-2	1.2 Tongue	ok	no Ct	no Ct
231015664-102	S. ratti	Rat-Sr-2	1.3 Lymph node	ok	no Ct	no Ct
231015664-103	S. ratti	Rat-Sr-2	1.4 Liver	ok	no Ct	no Ct
231015664-104	S. ratti	Rat-Sr-2	1.5 Kidney	ok	no Ct	no Ct
231015664-105	S. ratti	Rat-Sr-2	1.6 Spleen	ok	no Ct	no Ct
231015664-106	S. ratti	Rat-Sr-2	1.7 Lung	ok	no Ct	no Ct
231015664-107	S. ratti	Rat-Sr-2	1.8 Heart	ok	no Ct	no Ct
231015664-108	S. ratti	Rat-Sr-2	1.9 Small intestine	ok	no Ct	no Ct
231015664-109	S. ratti	Rat-Sr-2	1.10 Large intestine	ok	no Ct	no Ct
231015664-110	S. ratti	Rat-Sr-2	1.11 Feces	ok	no Ct	no Ct
231015664-111	S. ratti	Rat-Sr-3	1.1 Oral swab	ok	no Ct	no Ct
231015664-112	S. ratti	Rat-Sr-3	1.2 Tongue	ok	no Ct	no Ct
231015664-113	S. ratti	Rat-Sr-3	1.3 Lymph node	ok	no Ct	no Ct
231015664-114	S. ratti	Rat-Sr-3	1.4 Liver	ok	no Ct	no Ct
231015664-115	S. ratti	Rat-Sr-3	1.5 Kidney	ok	no Ct	no Ct
231015664-116	S. ratti	Rat-Sr-3	1.6 Spleen	ok	no Ct	no Ct
231015664-117	S. ratti	Rat-Sr-3	1.7 Lung	ok	no Ct	no Ct
231015664-118	S. ratti	Rat-Sr-3	1.8 Heart	ok	no Ct	no Ct
231015664-119	S. ratti	Rat-Sr-3	1.9 Small intestine	ok	no Ct	no Ct
231015664-120	S. ratti	Rat-Sr-3	1.10 Large intestine	ok	no Ct	no Ct
231015664-121	S. ratti	Rat-Sr-3	1.11 Feces	ok	no Ct	no Ct
231015664-122	S. ratti	Rat-Sr-4	1.1 Oral swab	ok	no Ct	no Ct
231015664-123	S. ratti	Rat-Sr-4	1.2 Tongue	ok	no Ct	no Ct
231015664-124	S. ratti	Rat-Sr-4	1.3 Lymph node	ok	no Ct	no Ct
231015664-125	S. ratti	Rat-Sr-4	1.4 Liver	ok	no Ct	no Ct
231015664-126	S. ratti	Rat-Sr-4	1.5 Kidney	ok	no Ct	no Ct
231015664-127	S. ratti	Rat-Sr-4	1.6 Spleen	ok	no Ct	no Ct
231015664-128	S. ratti	Rat-Sr-4	1.7 Lung	ok	no Ct	no Ct
231015664-129	S. ratti	Rat-Sr-4	1.8 Heart	ok	no Ct	no Ct
231015664-130	S. ratti	Rat-Sr-4	1.9 Small intestine	ok	no Ct	no Ct
231015664-131	S. ratti	Rat-Sr-4	1.10 Large intestine	ok	no Ct	no Ct
231015664-132	S. ratti	Rat-Sr-4	1.11 Feces	ok	no Ct	no Ct

## Sheet: Rat-inoculation_oral-swabs_qPCR
Lab no.	days/weeks after first inoculation (dpi/wpi)	Streptobacillus species	Animal no.	Internal control (HEX)	GyrB (FAM)	16S rRNA (CY5)
231009945-1	0 dpi	S. moniliformis	Rat-Sm-1	ok	no Ct	39.44
231009945-2	0 dpi	S. moniliformis	Rat-Sm-2	ok	no Ct	no Ct
231009945-3	0 dpi	S. moniliformis	Rat-Sm-3	ok	no Ct	no Ct
231009945-4	0 dpi	S. moniliformis	Rat-Sm-4	ok	no Ct	no Ct
231009945-5	0 dpi	S. notomytis	Rat-Sn-1	ok	no Ct	no Ct
231009945-6	0 dpi	S. notomytis	Rat-Sn-2	ok	no Ct	no Ct
231009945-7	0 dpi	S. notomytis	Rat-Sn-3	ok	no Ct	no Ct
231009945-8	0 dpi	S. notomytis	Rat-Sn-4	ok	no Ct	no Ct
231009945-9	0 dpi	S. ratti	Rat-Sr-1	ok	no Ct	no Ct
231009945-10	0 dpi	S. ratti	Rat-Sr-2	ok	no Ct	no Ct
231009945-11	0 dpi	S. ratti	Rat-Sr-3	ok	no Ct	no Ct
231009945-12	0 dpi	S. ratti	Rat-Sr-4	ok	no Ct	no Ct
231009945-13	2 dpi	S. moniliformis	Rat-Sm-1	ok	no Ct	39.72
231009945-14	2 dpi	S. moniliformis	Rat-Sm-2	ok	no Ct	39.44
231009945-15	2 dpi	S. moniliformis	Rat-Sm-3	ok	38.9	no Ct
231009945-16	2 dpi	S. moniliformis	Rat-Sm-4	ok	36.27	34.04
231009945-17	2 dpi	S. notomytis	Rat-Sn-1	ok	no Ct	no Ct
231009945-18	2 dpi	S. notomytis	Rat-Sn-2	ok	no Ct	no Ct
231009945-19	2 dpi	S. notomytis	Rat-Sn-3	ok	no Ct	no Ct
231009945-20	2 dpi	S. notomytis	Rat-Sn-4	ok	no Ct	no Ct
231009945-21	2 dpi	S. ratti	Rat-Sr-1	ok	no Ct	no Ct
231009945-22	2 dpi	S. ratti	Rat-Sr-2	ok	no Ct	no Ct
231009945-23	2 dpi	S. ratti	Rat-Sr-3	ok	no Ct	no Ct
231009945-24	2 dpi	S. ratti	Rat-Sr-4	ok	no Ct	no Ct
231009945-25	4 dpi	S. moniliformis	Rat-Sm-1	ok	no Ct	38.45
231009945-26	4 dpi	S. moniliformis	Rat-Sm-2	ok	no Ct	no Ct
231009945-27	4 dpi	S. moniliformis	Rat-Sm-3	ok	no Ct	no Ct
231009945-28	4 dpi	S. moniliformis	Rat-Sm-4	ok	37.73	36.49
231009945-29	4 dpi	S. notomytis	Rat-Sn-1	ok	no Ct	no Ct
231009945-30	4 dpi	S. notomytis	Rat-Sn-2	ok	no Ct	no Ct
231009945-31	4 dpi	S. notomytis	Rat-Sn-3	ok	no Ct	no Ct
231009945-32	4 dpi	S. notomytis	Rat-Sn-4	ok	no Ct	no Ct
231009945-33	4 dpi	S. ratti	Rat-Sr-1	ok	no Ct	no Ct
231009945-34	4 dpi	S. ratti	Rat-Sr-2	ok	no Ct	no Ct
231009945-35	4 dpi	S. ratti	Rat-Sr-3	ok	no Ct	no Ct
231009945-36	4 dpi	S. ratti	Rat-Sr-4	ok	no Ct	36.63
231009945-37	6 dpi	S. moniliformis	Rat-Sm-1	ok	no Ct	no Ct
231009945-38	6 dpi	S. moniliformis	Rat-Sm-2	ok	no Ct	38.02
231009945-39	6 dpi	S. moniliformis	Rat-Sm-3	ok	39.56	35.28
231009945-40	6 dpi	S. moniliformis	Rat-Sm-4	ok	36.28	34.71
231009945-41	6 dpi	S. notomytis	Rat-Sn-1	ok	no Ct	no Ct
231009945-42	6 dpi	S. notomytis	Rat-Sn-2	ok	no Ct	no Ct
231009945-43	6 dpi	S. notomytis	Rat-Sn-3	ok	no Ct	no Ct
231009945-44	6 dpi	S. notomytis	Rat-Sn-4	ok	no Ct	no Ct
231009945-45	6 dpi	S. ratti	Rat-Sr-1	ok	no Ct	39.84
231009945-46	6 dpi	S. ratti	Rat-Sr-2	ok	no Ct	37.4
231009945-47	6 dpi	S. ratti	Rat-Sr-3	ok	no Ct	no Ct
231009945-48	6 dpi	S. ratti	Rat-Sr-4	ok	no Ct	39.03
231009945-49	8 dpi	S. moniliformis	Rat-Sm-1	ok	37.4	35.58
231009945-50	8 dpi	S. moniliformis	Rat-Sm-2	ok	38.48	36.7
231009945-51	8 dpi	S. moniliformis	Rat-Sm-3	ok	no Ct	35.8
231009945-52	8 dpi	S. moniliformis	Rat-Sm-4	ok	no Ct	no Ct
231009945-53	8 dpi	S. notomytis	Rat-Sn-1	ok	no Ct	no Ct
231009945-54	8 dpi	S. notomytis	Rat-Sn-2	ok	no Ct	no Ct
231009945-55	8 dpi	S. notomytis	Rat-Sn-3	ok	no Ct	no Ct
231009945-56	8 dpi	S. notomytis	Rat-Sn-4	no Ct	no Ct	no Ct
231009945-57	8 dpi	S. ratti	Rat-Sr-1	ok	no Ct	no Ct
231009945-58	8 dpi	S. ratti	Rat-Sr-2	ok	no Ct	no Ct
231009945-59	8 dpi	S. ratti	Rat-Sr-3	ok	no Ct	no Ct
231009945-60	8 dpi	S. ratti	Rat-Sr-4	ok	no Ct	37.24
231009945-61	10 dpi	S. moniliformis	Rat-Sm-1	ok	no Ct	37.91
231009945-62	10 dpi	S. moniliformis	Rat-Sm-2	ok	39.82	no Ct
231009945-63	10 dpi	S. moniliformis	Rat-Sm-3	ok	39.84	39.55
231009945-64	10 dpi	S. moniliformis	Rat-Sm-4	no Ct	no Ct	37.35
231009945-65	10 dpi	S. notomytis	Rat-Sn-1	ok	no Ct	no Ct
231009945-66	10 dpi	S. notomytis	Rat-Sn-2	ok	no Ct	no Ct
231009945-67	10 dpi	S. notomytis	Rat-Sn-3	ok	no Ct	no Ct
231009945-68	10 dpi	S. notomytis	Rat-Sn-4	ok	no Ct	no Ct
231009945-69	10 dpi	S. ratti	Rat-Sr-1	ok	no Ct	no Ct
231009945-70	10 dpi	S. ratti	Rat-Sr-2	ok	no Ct	37.03
231009945-71	10 dpi	S. ratti	Rat-Sr-3	ok	no Ct	no Ct
231009945-72	10 dpi	S. ratti	Rat-Sr-4	no Ct	no Ct	no Ct
231009945-73	12 dpi	S. moniliformis	Rat-Sm-1	ok	36.44	34
231009945-74	12 dpi	S. moniliformis	Rat-Sm-2	ok	35.68	34.06
231009945-75	12 dpi	S. moniliformis	Rat-Sm-3	ok	no Ct	no Ct
231009945-76	12 dpi	S. moniliformis	Rat-Sm-4	ok	37.61	35.7
231009945-77	12 dpi	S. notomytis	Rat-Sn-1	ok	no Ct	no Ct
231009945-78	12 dpi	S. notomytis	Rat-Sn-2	ok	no Ct	37.85
231009945-79	12 dpi	S. notomytis	Rat-Sn-3	ok	no Ct	no Ct
231009945-80	12 dpi	S. notomytis	Rat-Sn-4	ok	no Ct	no Ct
231009945-81	12 dpi	S. ratti	Rat-Sr-1	ok	no Ct	no Ct
231009945-82	12 dpi	S. ratti	Rat-Sr-2	ok	no Ct	no Ct
231009945-83	12 dpi	S. ratti	Rat-Sr-3	ok	no Ct	no Ct
231009945-84	12 dpi	S. ratti	Rat-Sr-4	ok	no Ct	no Ct
231009945-85	14 dpi	S. moniliformis	Rat-Sm-1	ok	38.41	36.69
231009945-86	14 dpi	S. moniliformis	Rat-Sm-2	ok	38.39	37.84
231009945-87	14 dpi	S. moniliformis	Rat-Sm-3	ok	38.55	38.01
231009945-88	14 dpi	S. moniliformis	Rat-Sm-4	ok	35.28	33.2
231009945-89	14 dpi	S. notomytis	Rat-Sn-1	ok	no Ct	no Ct
231009945-90	14 dpi	S. notomytis	Rat-Sn-2	ok	no Ct	no Ct
231009945-91	14 dpi	S. notomytis	Rat-Sn-3	ok	no Ct	no Ct
231009945-92	14 dpi	S. notomytis	Rat-Sn-4	ok	no Ct	no Ct
231009945-93	14 dpi	S. ratti	Rat-Sr-1	ok	no Ct	no Ct
231009945-94	14 dpi	S. ratti	Rat-Sr-2	ok	no Ct	no Ct
231009945-95	14 dpi	S. ratti	Rat-Sr-3	ok	no Ct	36.67
231009945-96	14 dpi	S. ratti	Rat-Sr-4	ok	no Ct	37.47
231013156-1	3 wpi	S. moniliformis	Rat-Sm-1	ok	34.21	32.67
231013156-2	3 wpi	S. moniliformis	Rat-Sm-2	ok	34.46	32.77
231013156-3	3 wpi	S. moniliformis	Rat-Sm-3	ok	no Ct	37.22
231013156-4	3 wpi	S. moniliformis	Rat-Sm-4	ok	no Ct	no Ct
231013156-5	3 wpi	S. notomytis	Rat-Sn-1	ok	no Ct	no Ct
231013156-6	3 wpi	S. notomytis	Rat-Sn-2	ok	no Ct	no Ct
231013156-7	3 wpi	S. notomytis	Rat-Sn-3	ok	no Ct	no Ct
231013156-8	3 wpi	S. notomytis	Rat-Sn-4	ok	no Ct	no Ct
231013156-9	3 wpi	S. ratti	Rat-Sr-1	ok	no Ct	38.23
231013156-10	3 wpi	S. ratti	Rat-Sr-2	ok	no Ct	38.3
231013156-11	3 wpi	S. ratti	Rat-Sr-3	ok	no Ct	no Ct
231013156-12	3 wpi	S. ratti	Rat-Sr-4	ok	no Ct	no Ct
231013156-13	4 wpi	S. moniliformis	Rat-Sm-1	ok	no Ct	38.07
231013156-14	4 wpi	S. moniliformis	Rat-Sm-2	ok	no Ct	no Ct
231013156-15	4 wpi	S. moniliformis	Rat-Sm-3	ok	no Ct	37.15
231013156-16	4 wpi	S. moniliformis	Rat-Sm-4	ok	no Ct	37.85
231013156-17	4 wpi	S. notomytis	Rat-Sn-1	ok	no Ct	no Ct
231013156-18	4 wpi	S. notomytis	Rat-Sn-2	ok	no Ct	no Ct
231013156-19	4 wpi	S. notomytis	Rat-Sn-3	ok	no Ct	no Ct
231013156-20	4 wpi	S. notomytis	Rat-Sn-4	ok	no Ct	no Ct
231013156-21	4 wpi	S. ratti	Rat-Sr-1	ok	no Ct	no Ct
231013156-22	4 wpi	S. ratti	Rat-Sr-2	ok	no Ct	no Ct
231013156-23	4 wpi	S. ratti	Rat-Sr-3	ok	no Ct	no Ct
231013156-24	4 wpi	S. ratti	Rat-Sr-4	ok	no Ct	no Ct
231013156-25	8 wpi	S. moniliformis	Rat-Sm-1	ok	no Ct	no Ct
231013156-26	8 wpi	S. moniliformis	Rat-Sm-2	ok	no Ct	37.97
231013156-27	8 wpi	S. moniliformis	Rat-Sm-3	ok	no Ct	no Ct
231013156-28	8 wpi	S. moniliformis	Rat-Sm-4	ok	no Ct	38.94
231013156-29	8 wpi	S. notomytis	Rat-Sn-1	ok	no Ct	no Ct
231013156-30	8 wpi	S. notomytis	Rat-Sn-2	ok	no Ct	38.45
231013156-31	8 wpi	S. notomytis	Rat-Sn-3	ok	no Ct	no Ct
231013156-32	8 wpi	S. notomytis	Rat-Sn-4	ok	no Ct	no Ct
231013156-33	8 wpi	S. ratti	Rat-Sr-1	ok	22.8	no Ct
231013156-34	8 wpi	S. ratti	Rat-Sr-2	ok	no Ct	no Ct
231013156-35	8 wpi	S. ratti	Rat-Sr-3	ok	no Ct	no Ct
231013156-36	8 wpi	S. ratti	Rat-Sr-4	ok	no Ct	no Ct
231013156-37	9 wpi	S. moniliformis	Rat-Sm-1	ok	no Ct	no Ct
231013156-38	9 wpi	S. moniliformis	Rat-Sm-2	ok	38.54	37.31
231013156-39	9 wpi	S. moniliformis	Rat-Sm-3	ok	35.49	32.78
231013156-40	9 wpi	S. moniliformis	Rat-Sm-4	ok	37.79	36.01
231013156-41	9 wpi	S. notomytis	Rat-Sn-1	ok	no Ct	no Ct
231013156-42	9 wpi	S. notomytis	Rat-Sn-2	ok	no Ct	35.8
231013156-43	9 wpi	S. notomytis	Rat-Sn-3	ok	no Ct	36.51
231013156-44	9 wpi	S. notomytis	Rat-Sn-4	ok	no Ct	39.5
231013156-45	9 wpi	S. ratti	Rat-Sr-1	ok	no Ct	no Ct
231013156-46	9 wpi	S. ratti	Rat-Sr-2	ok	no Ct	no Ct
231013156-47	9 wpi	S. ratti	Rat-Sr-3	ok	no Ct	no Ct
231013156-48	9 wpi	S. ratti	Rat-Sr-4	ok	no Ct	no Ct
