# Supplementary material for: Multiplex serology for Streptobacillus moniliformis and other ‘rat bite fever-like’ microorganisms for seroprevalence studies in rodents
Source: PLoS One. 2025 Oct 15;20(10):e0333888. doi: 10.1371/journal.pone.0333888 (PMC12527138; doi:10.1371/journal.pone.0333888)
Supplement: S2 File — These data were used to generate Figs 2 and 4. (XLSX) [file pone.0333888.s005.xlsx]

## Sheet: Mice_inoculation_MFI
Lab ID	Mouse strain	Inoculation (Streptobacillus sp.)	Weeks after first inoculation (dpi/wpi)	MFI S.moniliformis	MFI S. notomytis	MFI S. ratti	MFI S. felis	MFI S. canis	MFI P. hongkongensis	Serum dilution
TV2-2020_1.1	BALB/c	P. honkongensis	0 wpi	4	2	2	2	3.5	3	1:500
TV2-2020_1.2	BALB/c	P. honkongensis	0 wpi	5	2	2	3	3	2	1:500
TV2-2020_1.3	BALB/c	P. honkongensis	0 wpi	5	2	2	4	4	4	1:500
TV2-2020_1.4	BALB/c	P. honkongensis	0 wpi	5	2	2	3	3	3	1:500
TV2-2020_1.5	BALB/c	P. honkongensis	0 wpi	9	4.5	5	5	4	5	1:500
TV3-2020_2.1	BALB/c	S. felis	0 wpi	4	2	3	4	4	4	1:500
TV3-2020_2.2	BALB/c	S. felis	0 wpi	4	2	2	3	3	2	1:500
TV3-2020_2.3	BALB/c	S. felis	0 wpi	6	2	3	4	3	3	1:500
TV3-2020_2.4	BALB/c	S. felis	0 wpi	5	2	2	3	3.5	3	1:500
TV3-2020_2.5	BALB/c	S. felis	0 wpi	10	2	3	5	3	3.5	1:500
TV4-2020_3.1	BALB/c	S. canis	0 wpi	4	1	1	3	3	3	1:500
TV4-2020_3.2	BALB/c	S. canis	0 wpi	5	2	2	3	4	3	1:500
TV4-2020_3.3	BALB/c	S. canis	0 wpi	8	3	3	4	6	2	1:500
TV4-2020_3.4	BALB/c	S. canis	0 wpi	6	4	2	4	4	3	1:500
TV3-2021_1.1	CD1	S. moniliformis	0 wpi	2	5	8	6	4	12	1:500
TV3-2021_1.2	CD1	S. moniliformis	0 wpi	1	8	2	1	6	19	1:500
TV3-2021_1.3	CD1	S. moniliformis	0 wpi	3	11.5	7	4	7	2	1:500
TV3-2021_1.4	CD1	S. moniliformis	0 wpi	4	9	6	5	6	5.5	1:500
TV4-2021_2.1	CD1	S. notomytis	0 wpi	5	3	3	3.5	3	3	1:500
TV4-2021_2.2	CD1	S. notomytis	0 wpi	4	3	2	3	4	5	1:500
TV4-2021_2.3	CD1	S. notomytis	0 wpi	6	3	3	3	3	2.5	1:500
TV4-2021_2.4	CD1	S. notomytis	0 wpi	10	3	4	5	4	6	1:500
TV4-2021_2.5	CD1	S. notomytis	0 wpi	8	5	3	4	5	5	1:500
TV5-2021_3.1	CD1	S. ratti	0 wpi	3	2	2	3	3	3	1:500
TV5-2021_3.2	CD1	S. ratti	0 wpi	5	3	2	4	4	3	1:500
TV5-2021_3.3	CD1	S. ratti	0 wpi	4	3	3	3	3	3	1:500
TV5-2021_3.4	CD1	S. ratti	0 wpi	4	2	2	3	3	2	1:500
TV5-2021_3.5	CD1	S. ratti	0 wpi	6	2	2	3	3	3	1:500
TV2-2020_1.1	BALB/c	P. honkongensis	18 wpi	323	1212	312	250	823.5	9129	1:500
TV2-2020_1.2	BALB/c	P. honkongensis	18 wpi	1384	666	189.5	171	2139	6085	1:500
TV2-2020_1.3	BALB/c	P. honkongensis	18 wpi	258	855.5	270	168	272	9036	1:500
TV2-2020_1.4	BALB/c	P. honkongensis	18 wpi	1516	1434	228.5	235	2262	12564	1:500
TV2-2020_1.5	BALB/c	P. honkongensis	18 wpi	618	897.5	204	212	1109.5	10498.5	1:500
TV3-2020_2.1	BALB/c	S. felis	18 wpi	274	308	226	3217	1707.5	919	1:500
TV3-2020_2.2	BALB/c	S. felis	18 wpi	1959	1010	333	3904	4922	1203	1:500
TV3-2020_2.3	BALB/c	S. felis	18 wpi	406	478	259	2598.5	2164	1063	1:500
TV3-2020_2.4	BALB/c	S. felis	18 wpi	1059	649	147	2585	2323	326	1:500
TV3-2020_2.5	BALB/c	S. felis	18 wpi	282	309.5	216	2253	1171	846	1:500
TV4-2020_3.1	BALB/c	S. canis	18 wpi	1753	505	502.5	310	10413.5	1203	1:500
TV4-2020_3.2	BALB/c	S. canis	18 wpi	227	242	200	206	8813.5	719.5	1:500
TV4-2020_3.3	BALB/c	S. canis	18 wpi	314.5	279	243	234	8104	457	1:500
TV4-2020_3.4	BALB/c	S. canis	18 wpi	2324.5	573.5	270.5	335	9508	1382	1:500
TV3-2021_1.1	CD1	S. moniliformis	18 wpi	2159	626.5	123.5	74	2287	198.5	1:500
TV3-2021_1.2	CD1	S. moniliformis	18 wpi	13612	5366	2301	1226	6954	1201.5	1:500
TV3-2021_1.3	CD1	S. moniliformis	18 wpi	6581	3012.5	446	308.5	4954	2013	1:500
TV3-2021_1.4	CD1	S. moniliformis	18 wpi	5636	1795	487	191	1787	366	1:500
TV4-2021_2.1	CD1	S. notomytis	18 wpi	5522	6463	324	200	3238	2073	1:500
TV4-2021_2.2	CD1	S. notomytis	18 wpi	4992	8440	1593	114	724.5	438	1:500
TV4-2021_2.3	CD1	S. notomytis	18 wpi	3384	6512	274	132	2464	782	1:500
TV4-2021_2.4	CD1	S. notomytis	18 wpi	6402.5	10799	1934	398	1625	956	1:500
TV4-2021_2.5	CD1	S. notomytis	18 wpi	1903.5	4733	294.5	76	533	239	1:500
TV5-2021_3.1	CD1	S. ratti	18 wpi	2488	1556	1132.5	211	3689	622.5	1:500
TV5-2021_3.2	CD1	S. ratti	18 wpi	87	88	628	56.5	156	195	1:500
TV5-2021_3.3	CD1	S. ratti	18 wpi	2310	2964	615	204	3444	248	1:500
TV5-2021_3.4	CD1	S. ratti	18 wpi	5178.5	3561	2087	380	5740.5	912	1:500
TV5-2021_3.5	CD1	S. ratti	18 wpi	427	305.5	1055.5	88.5	1236	214	1:500

## Sheet: Rat_inoculation_MFI
Animal no.	Rat strain	Days/weeks after first inoculation (dpi/wpi)	Inoculation (Streptobacillus sp.)	MFI S.moniliformis	MFI S. notomytis	MFI S. ratti	MFI S. felis	MFI S. canis	MFI P. hongkongensis	Serum dilution
Rat-Sm-1	Wistar	0 wpi	S. moniliformis	10	6	1	8.5	4.5	16.5	1:500
Rat-Sm-2	Wistar	0 wpi	S. moniliformis	9	4	1.5	11	1	12	1:500
Rat-Sm-3	Wistar	0 wpi	S. moniliformis	4	4.5	1	3.5	3.5	5.5	1:500
Rat-Sm-4	Wistar	0 wpi	S. moniliformis	7	4	0.5	1	2.5	8	1:500
Rat-Sm-1	Wistar	4 wpi	S. moniliformis	5801	533.5	63.5	57	446.5	104	1:500
Rat-Sm-2	Wistar	4 wpi	S. moniliformis	8603	1245	209.5	56	651.5	60	1:500
Rat-Sm-3	Wistar	4 wpi	S. moniliformis	2733	342	112.5	73	389.5	109	1:500
Rat-Sm-4	Wistar	4 wpi	S. moniliformis	2120	257	86.5	34.5	360.5	47.5	1:500
Rat-Sm-1	Wistar	8 wpi	S. moniliformis	8434	1005	175.5	127.5	806.5	169.5	1:500
Rat-Sm-2	Wistar	8 wpi	S. moniliformis	9559	1502	647.5	215.5	1529	130	1:500
Rat-Sm-3	Wistar	8 wpi	S. moniliformis	4770.5	715.5	445.5	185	1194	147	1:500
Rat-Sm-4	Wistar	8 wpi	S. moniliformis	9702	1714	889.5	425	1566.5	152	1:500
Rat-Sm-1	Wistar	12 wpi	S. moniliformis	15369.5	3657.5	1500.5	721	1808.5	561	1:500
Rat-Sm-2	Wistar	12 wpi	S. moniliformis	10886	2312	1201.5	533.5	2120	249	1:500
Rat-Sm-3	Wistar	12 wpi	S. moniliformis	7920.5	1210	712.5	370.5	1298.5	86	1:500
Rat-Sm-4	Wistar	12 wpi	S. moniliformis	7056.5	1446	679.5	314	1714.5	244	1:500
Rat-Sm-1	Wistar	13 wpi	S. moniliformis	19468.5	6042	2961.5	1308	3299.5	1070	1:500
Rat-Sm-2	Wistar	13 wpi	S. moniliformis	11919.5	3443	1885.5	712.5	3092.5	399.5	1:500
Rat-Sm-3	Wistar	13 wpi	S. moniliformis	12792	2571.5	1907.5	1003.5	2841.5	237	1:500
Rat-Sm-4	Wistar	13 wpi	S. moniliformis	9530	3197	1439.5	677.5	2927.5	523	1:500
Rat-Sn-1	Wistar	0 wpi	S. notomytis	6.5	5.5	2	5	1	7.5	1:500
Rat-Sn-2	Wistar	0 wpi	S. notomytis	3	3.5	3	3.5	1	6.5	1:500
Rat-Sn-3	Wistar	0 wpi	S. notomytis	4.5	9	3	3	1	6.5	1:500
Rat-Sn-4	Wistar	0 wpi	S. notomytis	4.5	2.5	1	3.5	1	1.5	1:500
Rat-Sn-1	Wistar	4 wpi	S. notomytis	17.5	18.5	14	17.5	4	18.5	1:500
Rat-Sn-2	Wistar	4 wpi	S. notomytis	15.5	11	5	13	3	15.5	1:500
Rat-Sn-3	Wistar	4 wpi	S. notomytis	20.5	18	24	24.5	7.5	22.5	1:500
Rat-Sn-4	Wistar	4 wpi	S. notomytis	51.5	21	8.5	10	1	78.5	1:500
Rat-Sn-1	Wistar	8 wpi	S. notomytis	2798.5	1223.5	174	111	655	163.5	1:500
Rat-Sn-2	Wistar	8 wpi	S. notomytis	766.5	242	45	52.5	140	66.5	1:500
Rat-Sn-3	Wistar	8 wpi	S. notomytis	1828.5	788	166	129	339.5	128.5	1:500
Rat-Sn-4	Wistar	8 wpi	S. notomytis	545.5	195.5	36	15	145	68.5	1:500
Rat-Sn-1	Wistar	12 wpi	S. notomytis	5413.5	5306	1772	760	2189	406.5	1:500
Rat-Sn-2	Wistar	12 wpi	S. notomytis	4892.5	2861.5	739	161	673	149.5	1:500
Rat-Sn-3	Wistar	12 wpi	S. notomytis	8047.5	4610.5	670	423	1648	373	1:500
Rat-Sn-4	Wistar	12 wpi	S. notomytis	3714.5	1281	121.5	213	803	127.5	1:500
Rat-Sn-1	Wistar	13 wpi	S. notomytis	7787.5	7525.5	2685	1328.5	3401.5	566.5	1:500
Rat-Sn-2	Wistar	13 wpi	S. notomytis	5673.5	3369.5	962	244	1088.5	235.5	1:500
Rat-Sn-3	Wistar	13 wpi	S. notomytis	9371	4874.5	890	528	2035	526.5	1:500
Rat-Sn-4	Wistar	13 wpi	S. notomytis	5204.5	1977	196	289.5	1074.5	216.5	1:500
Rat-Sr-1	Wistar	0 wpi	S. ratti	3.5	6	6.5	9	2	8	1:500
Rat-Sr-2	Wistar	0 wpi	S. ratti	1	3	5	2.5	1	4	1:500
Rat-Sr-3	Wistar	0 wpi	S. ratti	5	1	5.5	1	2.5	7	1:500
Rat-Sr-4	Wistar	0 wpi	S. ratti	0	1	4	3	2	4.5	1:500
Rat-Sr-1	Wistar	4 wpi	S. ratti	159.5	30	20	11.5	32.5	14.5	1:500
Rat-Sr-2	Wistar	4 wpi	S. ratti	90	10	12.5	18	16	32	1:500
Rat-Sr-3	Wistar	4 wpi	S. ratti	127.5	25	16	9	26.5	13	1:500
Rat-Sr-4	Wistar	4 wpi	S. ratti	55	8	11	9	9.5	15	1:500
Rat-Sr-1	Wistar	8 wpi	S. ratti	1187	193	121	52.5	271.5	168	1:500
Rat-Sr-2	Wistar	8 wpi	S. ratti	407	37	53	37	100.5	75	1:500
Rat-Sr-3	Wistar	8 wpi	S. ratti	611	203	151	46.5	238.5	102.5	1:500
Rat-Sr-4	Wistar	8 wpi	S. ratti	157	46	38.5	38	60	60	1:500
Rat-Sr-1	Wistar	12 wpi	S. ratti	4294	790.5	629	199	827.5	482	1:500
Rat-Sr-2	Wistar	12 wpi	S. ratti	1591	121.5	181	98	536.5	231.5	1:500
Rat-Sr-3	Wistar	12 wpi	S. ratti	3217.5	1269	925.5	518	1291	606	1:500
Rat-Sr-4	Wistar	12 wpi	S. ratti	2419	612	402.5	205.5	778	251	1:500
Rat-Sr-1	Wistar	18 wpi	S. ratti	7227	1365.5	1053	433	1890.5	1192	1:500
Rat-Sr-2	Wistar	18 wpi	S. ratti	3480	326	451.5	224.5	814.5	360	1:500
Rat-Sr-3	Wistar	18 wpi	S. ratti	5242	1437.5	1755.5	808.5	2380.5	991	1:500
Rat-Sr-4	Wistar	18 wpi	S. ratti	2579	482	287	217	626	177	1:500
