# Supplementary material for: Multiplex serology for Streptobacillus moniliformis and other ‘rat bite fever-like’ microorganisms for seroprevalence studies in rodents
Source: PLoS One. 2025 Oct 15;20(10):e0333888. doi: 10.1371/journal.pone.0333888 (PMC12527138; doi:10.1371/journal.pone.0333888)
Supplement: S3 File — Details on the habitat of wild rodents, husbandry and capture date as well as on their characteristics (sex and weight) are given. These data were used to generate Fig 5, Table 2, and S1 and S2 Figs. (XLSX) [file pone.0333888.s006.xlsx]

## Sheet: Wild rats
Identifier	Code	Habitat	Species	Wild/Captive	Strain	Sex	Weight	Year of collection	Reference 1	Reference 2	MFI S.moniliformis	MFI S. felis	MFI S. ratti	MFI S. notomytis	MFI P. hongkongensis	MFI S. canis	MFI Bacillus thuringiensis israelensis	MFI Aeromonas sobria	MFI Aeromonas hydrophila	Date of analysis	Dilution
KS/17/0003	RC-A	rat colony (captive wild rats)	Rattus norvegicus	captive	BSR	f	263	2016	Raafat et al., 2020		18	9	4	6	7	6	8.5	1	1	2023-06-15	1:100
KS/17/0004	RC-A	rat colony (captive wild rats)	Rattus norvegicus	captive	BSR	f	272	2016	Raafat et al., 2020		12.5	9.5	6	15	11	3	32	5.5	5	2023-06-15	1:100
KS/17/0005	RC-A	rat colony (captive wild rats)	Rattus norvegicus	captive	BSR	f	251	2016	Raafat et al., 2020		20	9	4	9	9	28	4.5	1.5	2.5	2023-06-15	1:100
KS/17/0006	RC-A	rat colony (captive wild rats)	Rattus norvegicus	captive	BSR	m	326	2016	Raafat et al., 2020		25	34	28	20.5	31.5	27	33.5	16	25	2023-06-15	1:100
KS/17/0008	RC-A	rat colony (captive wild rats)	Rattus norvegicus	captive	BSR	m	376	2016	Raafat et al., 2020		14	12	8	18.5	16	6	6.5	5	7	2023-06-15	1:100
KS/17/0009	RC-A	rat colony (captive wild rats)	Rattus norvegicus	captive	BSR	m	409	2016	Raafat et al., 2020		9.5	9	5	5	8	5	8	3.5	2.5	2023-06-15	1:100
KS/17/0010	RC-A	rat colony (captive wild rats)	Rattus norvegicus	captive	BSR	m	382	2016	Raafat et al., 2020		19	11	6	17	27	10	28.5	5	5	2023-06-15	1:100
KS/17/0011	RC-A	rat colony (captive wild rats)	Rattus norvegicus	captive	BSR	m	370	2016	Raafat et al., 2020		1	3.5	2	1	1.5	1	1.5	3	1	2023-06-15	1:100
KS/17/0071	RC-A	rat colony (captive wild rats)	Rattus norvegicus	captive	BSR	m	462	2016	Raafat et al., 2020		27	24	8	17	15	15	39.5	4	4	2023-06-15	1:100
KS/17/0072	RC-A	rat colony (captive wild rats)	Rattus norvegicus	captive	BSR	m	447	2016	Raafat et al., 2020		31	16	9	15	19	4	15	78	6	2023-06-15	1:100
KS/17/0023	RC-A	rat colony (captive wild rats)	Rattus norvegicus	captive	Lion	f	340	2016	Raafat et al., 2020		165	87	39	85	100	65	1089	65	17	2023-06-15	1:100
KS/17/0024	RC-A	rat colony (captive wild rats)	Rattus norvegicus	captive	Lion	f	354	2016	Raafat et al., 2020		175	64	46	73.5	148.5	88	668.5	15	17.5	2023-06-15	1:100
KS/17/0025	RC-A	rat colony (captive wild rats)	Rattus norvegicus	captive	Lion	f	304	2016	Raafat et al., 2020		81	25.5	13	45	90	14	140.5	6.5	8	2023-06-15	1:100
KS/17/0026	RC-A	rat colony (captive wild rats)	Rattus norvegicus	captive	Lion	f	347	2016	Raafat et al., 2020		613	992	352.5	370	172	284.5	1988.5	89	33	2023-06-15	1:100
KS/17/0027	RC-A	rat colony (captive wild rats)	Rattus norvegicus	captive	Lion	f	332	2016	Raafat et al., 2020		166.5	56	19.5	60.5	54.5	9	78.5	10.5	4	2023-06-15	1:100
KS/17/0028	RC-A	rat colony (captive wild rats)	Rattus norvegicus	captive	Lion	f	345	2016	Raafat et al., 2020		146.5	83	57	164	206.5	24	145.5	18	12	2023-06-15	1:100
KS/17/0061	RC-A	rat colony (captive wild rats)	Rattus norvegicus	captive	MHS	f	291	2016	Raafat et al., 2020		73	31.5	12.5	81	49	17.5	19	40	20.5	2023-06-15	1:100
KS/17/0062	RC-A	rat colony (captive wild rats)	Rattus norvegicus	captive	MHS	f	264	2016	Raafat et al., 2020		262	154	240.5	604	358.5	73	287.5	140	34	2023-06-15	1:100
KS/17/0063	RC-A	rat colony (captive wild rats)	Rattus norvegicus	captive	MHS	f	295	2016	Raafat et al., 2020		99	68	48	278	286	92	181.5	61.5	20	2023-06-15	1:100
KS/17/0064	RC-A	rat colony (captive wild rats)	Rattus norvegicus	captive	MHS	f	264	2016	Raafat et al., 2020		37	24.5	12	28	46	19.5	14	67	14	2023-06-15	1:100
KS/17/0065	RC-A	rat colony (captive wild rats)	Rattus norvegicus	captive	MHS	f	303	2016	Raafat et al., 2020		8	25	9	21	35	2	10.5	6	3	2023-06-15	1:100
KS/17/0066	RC-A	rat colony (captive wild rats)	Rattus norvegicus	captive	MHS	m	412	2016	Raafat et al., 2020		96	63	33.5	106	285.5	28	26.5	35.5	10	2023-06-15	1:100
KS/17/0067	RC-A	rat colony (captive wild rats)	Rattus norvegicus	captive	MHS	m	380	2016	Raafat et al., 2020		113	46	30	120.5	343	50	41.5	22	20	2023-06-15	1:100
KS/17/0068	RC-A	rat colony (captive wild rats)	Rattus norvegicus	captive	MHS	m	407	2016	Raafat et al., 2020		119	24.5	31	149.5	440	38	68.5	40.5	12	2023-06-15	1:100
KS/17/0069	RC-A	rat colony (captive wild rats)	Rattus norvegicus	captive	MHS	m	428	2016	Raafat et al., 2020		12.5	10	13.5	19	54	13.5	13.5	4	1	2023-06-15	1:100
KS/17/0070	RC-A	rat colony (captive wild rats)	Rattus norvegicus	captive	MHS	m	414	2016	Raafat et al., 2020		394.5	193.5	141	457	612	138.5	398	132	48	2023-06-15	1:100
KS/17/0048	RC-A	rat colony (captive wild rats)	Rattus norvegicus	captive	WPHR	m	319	2016	Raafat et al., 2020		649	55	63	440	818.5	188	110.5	49.5	24	2023-06-15	1:100
KS/17/0050	RC-A	rat colony (captive wild rats)	Rattus norvegicus	captive	WPHR	m	253	2016	Raafat et al., 2020		180.5	87	30.5	72	151	44.5	27.5	23	9	2023-06-15	1:100
KS/17/0051	RC-A	rat colony (captive wild rats)	Rattus norvegicus	captive	WPHR	m	278	2016	Raafat et al., 2020		272	63	57	209.5	342	143	289.5	37	19.5	2023-06-15	1:100
KS/17/0052	RC-A	rat colony (captive wild rats)	Rattus norvegicus	captive	WPHR	m	237	2016	Raafat et al., 2020		54	33	14	61.5	187	17	26.5	9	11	2023-06-15	1:100
KS/17/0053	RC-A	rat colony (captive wild rats)	Rattus norvegicus	captive	WPHR	f	201	2016	Raafat et al., 2020		306	32	23	269	524	77.5	342.5	11	8	2023-06-15	1:100
KS/17/0054	RC-A	rat colony (captive wild rats)	Rattus norvegicus	captive	WPHR	f	283	2016	Raafat et al., 2020		7.5	2	2.5	4	13	1	4.5	3	4	2023-06-15	1:100
KS/17/0055	RC-A	rat colony (captive wild rats)	Rattus norvegicus	captive	WPHR	f	249	2016	Raafat et al., 2020		43	14.5	13	44	126	13.5	384.5	22.5	3	2023-06-15	1:100
KS/17/0056	RC-A	rat colony (captive wild rats)	Rattus norvegicus	captive	WPHR	f	208	2016	Raafat et al., 2020		224	45	33.5	215.5	489	52	146.5	21	16	2023-06-15	1:100
KS/17/0057	RC-A	rat colony (captive wild rats)	Rattus norvegicus	captive	WPHR	f	245	2016	Raafat et al., 2020		126	34	62	74	152	29	372.5	17	8	2023-06-15	1:100
KS/18/1616	RC-C	rat colony (captive wild rats)	Rattus norvegicus	captive		f	165.5	2017	Heuser et al. 2023		3627	92.5	94	821	45.5	214	110.5	6	5	2023-07-04	1:100
KS/18/1620	RC-C	rat colony (captive wild rats)	Rattus norvegicus	captive		m	396.5	2017	Heuser et al. 2023		447	14	25.5	98	13	28	8.5	3	3	2023-07-04	1:100
KS/18/1621	RC-C	rat colony (captive wild rats)	Rattus norvegicus	captive		f	179.1	2017	Heuser et al. 2023		1996	47.5	223.5	733	86	122	41.5	13	52.5	2023-07-04	1:100
KS/18/1623	RC-C	rat colony (captive wild rats)	Rattus norvegicus	captive		f	332.5	2017	Heuser et al. 2023		3066.5	70.5	186	824.5	126	315	20.5	47	26	2023-07-04	1:100
KS/18/1624	RC-C	rat colony (captive wild rats)	Rattus norvegicus	captive		m	215.2	2017	Heuser et al. 2023		3135	129.5	147	531	113	350	41.5	81	35.5	2023-07-04	1:100
KS/18/1626	RC-C	rat colony (captive wild rats)	Rattus norvegicus	captive		f	405.5	2017	Heuser et al. 2023		4997.5	103	154	601	171.5	462	104	85	28	2023-07-04	1:100
KS/18/1627	RC-C	rat colony (captive wild rats)	Rattus norvegicus	captive		m	282.5	2017	Heuser et al. 2023		3855	137	742.5	1443.5	220.5	761	170.5	38.5	25.5	2023-07-04	1:100
KS/18/1632	RC-C	rat colony (captive wild rats)	Rattus norvegicus	captive		f	363.1	2017	Heuser et al. 2023		2193	85	363	860.5	65	332	12.5	8	5	2023-07-04	1:100
KS/18/1634	RC-C	rat colony (captive wild rats)	Rattus norvegicus	captive		f	158.8	2017	Heuser et al. 2023		4621.5	76	160	1004	65	389.5	13.5	8	9	2023-07-04	1:100
KS/18/1636	RC-C	rat colony (captive wild rats)	Rattus norvegicus	captive		f	278.1	2017	Heuser et al. 2023		1382	46	75	655	24.5	194	5.5	10.5	1	2023-07-04	1:100
KS/18/1639	RC-C	rat colony (captive wild rats)	Rattus norvegicus	captive		m	146.9	2017	Heuser et al. 2023		287	13	19	112	12	44	4.5	15	6	2023-07-04	1:100
KS/18/1643	RC-C	rat colony (captive wild rats)	Rattus norvegicus	captive		f	210.5	NA	Heuser et al. 2023		3445.5	319	263	1027	256	432	269.5	117	108	2023-07-04	1:100
KS/18/1645	RC-C	rat colony (captive wild rats)	Rattus norvegicus	captive		f	357	2017	Heuser et al. 2023		4903.5	206	813	2204	210.5	750	31.5	33.5	16	2023-07-04	1:100
KS/18/1646	RC-C	rat colony (captive wild rats)	Rattus norvegicus	captive		f	211.8	2017	Heuser et al. 2023		4246	340	400	2253	197	758.5	71.5	309	22	2023-07-04	1:100
KS/19/558	LF-D	livestock farm	Rattus norvegicus	wild		ND	29.8	2019	Heuser et al. 2023		1	3	1.5	1	1.5	1	1.5	2	3	2023-07-04	1:100
KS/19/559	LF-D	livestock farm	Rattus norvegicus	wild		f	15.3	2019	Heuser et al. 2023		5	11	11	5	10	3	9.5	4	5	2023-07-04	1:100
KS/19/560	LF-D	livestock farm	Rattus norvegicus	wild		m	22.6	2019	Heuser et al. 2023		130.5	9	10.5	34	12.5	8	8.5	7	6	2023-07-04	1:100
KS/19/571	LF-D	livestock farm	Rattus norvegicus	wild		m	291.5	2019	Heuser et al. 2023		3819.5	59	190	505	45	225	3417.5	534.5	20	2023-07-04	1:100
KS/19/572	LF-D	livestock farm	Rattus norvegicus	wild		m	54.3	2019	Heuser et al. 2023		192.5	11	15	107	11	14.5	3.5	2	3.5	2023-07-04	1:100
KS/19/573	LF-D	livestock farm	Rattus norvegicus	wild		f	47.5	2019	Heuser et al. 2023		8	7	4	1	10	1	5.5	1	2	2023-07-04	1:100
KS/19/574	LF-D	livestock farm	Rattus norvegicus	wild		f	147.5	2019	Heuser et al. 2023		84	24	17	62	31.5	13	107.5	39	8	2023-07-04	1:100
KS/19/575	LF-D	livestock farm	Rattus norvegicus	wild		m	72.2	2019	Heuser et al. 2023		141	22	15	62.5	28	14.5	51.5	5	7	2023-07-04	1:100
KS/19/576	LF-D	livestock farm	Rattus norvegicus	wild		m	162.3	2019	Heuser et al. 2023		3569	32	109	850	28.5	97.5	52.5	13.5	10.5	2023-07-04	1:100
KS/19/577	LF-D	livestock farm	Rattus norvegicus	wild		m	61.5	2019	Heuser et al. 2023		109.5	4	4	12	4	5	7	5	1.5	2023-07-04	1:100
KS/19/579	LF-D	livestock farm	Rattus norvegicus	wild		f	259.2	2019	Heuser et al. 2023		6389	202	581	2042	174	986	75.5	83.5	33.5	2023-07-04	1:100
KS/19/580	LF-D	livestock farm	Rattus norvegicus	wild		m	136.5	2019	Heuser et al. 2023		1938	39	43	220	66.5	195.5	21	21.5	10.5	2023-07-04	1:100
KS/19/581	LF-D	livestock farm	Rattus norvegicus	wild		m	217.6	2019	Heuser et al. 2023		4031.5	181	93	561	49	617	11.5	167	77	2023-07-04	1:100
KS/19/582	LF-D	livestock farm	Rattus norvegicus	wild		m	136.5	2019	Heuser et al. 2023		2476	13	19	277.5	10	72	14.5	5	8	2023-07-04	1:100
KS22/004	Zoo-I	pest rodents zoo	Rattus norvegicus	wild		f	168.3	2020	Wernike et al., 2022		794	12	22	135.5	6.5	30	6.5	2	3.5	2023-06-15	1:100
KS22/005	Zoo-I	pest rodents zoo	Rattus norvegicus	wild		f	283	2020	Wernike et al., 2022		10673	532	1035	3474	183	1346	35.5	88	31	2023-06-15	1:100
KS22/006	Zoo-I	pest rodents zoo	Rattus norvegicus	wild		m	335.6	2020	Wernike et al., 2022		1058	40.5	22	168	13	82.5	10	11	7	2023-06-15	1:100
KS22/007	Zoo-I	pest rodents zoo	Rattus norvegicus	wild		f	223.7	2020	Wernike et al., 2022		9608.5	564	1318	3353	378.5	1508	882.5	762.5	128.5	2023-06-15	1:100
KS22/008	Zoo-I	pest rodents zoo	Rattus norvegicus	wild		m	289.6	2020	Wernike et al., 2022		7952	108	196	2620	71.5	596	57.5	19	17.5	2023-06-15	1:100
KS22/009	Zoo-I	pest rodents zoo	Rattus norvegicus	wild		f	304.8	2020	Wernike et al., 2022		8867	198	284	3039	123.5	825	31.5	48	10	2023-06-15	1:100
KS22/527	Zoo-L	pest rodents zoo	Rattus norvegicus	wild		f	236.1	2022			6422	144	594	1768	190	677.5	476.5	4	6	2023-06-15	1:100
KS22/528	Zoo-L	pest rodents zoo	Rattus norvegicus	wild		m	200.1	2022			3710.5	66	312	1249.5	287.5	171	50.5	61	92	2023-06-15	1:100
KS22/529	Zoo-L	pest rodents zoo	Rattus norvegicus	wild		m	324.4	2022			11710	741	2321	4524	893	2240	2557.5	2896	120	2023-06-15	1:100
KS22/530	Zoo-L	pest rodents zoo	Rattus norvegicus	wild		f	210	2022			4590	119	338	1249.5	371	591.5	436	80	42	2023-06-15	1:100
KS22/531	Zoo-L	pest rodents zoo	Rattus norvegicus	wild		m	255.8	2022			11618.5	1121	3106	4579.5	1081	3549	378.5	1162	54.5	2023-06-15	1:100
KS23/005	Zoo-L	pest rodents zoo	Rattus norvegicus	wild		m	330.4	2020			0	3	0	2.5	5	1	6	2	3	2023-06-15	1:100
KS22/012	Zoo-M	pest rodents zoo	Rattus norvegicus	wild		f	44.1	2022	Wernike et al., 2022		111	5	12.5	21	6	10	1.5	2	5.5	2023-06-15	1:100
KS22/013	Zoo-M	pest rodents zoo	Rattus norvegicus	wild		m	86	2022	Wernike et al., 2022		2564	64	420	633.5	57.5	354	24.5	21	20	2023-06-15	1:100
KS22/014	Zoo-M	pest rodents zoo	Rattus norvegicus	wild		m	41.8	2022	Wernike et al., 2022		50	7	4	17	4	2	17.5	3	3	2023-06-15	1:100
KS22/015	Zoo-M	pest rodents zoo	Rattus norvegicus	wild		f	87.8	2022	Wernike et al., 2022		580.5	15.5	75.5	117	11	62	4.5	3.5	6.5	2023-06-15	1:100
KS22/016	Zoo-M	pest rodents zoo	Rattus norvegicus	wild		f	17.5	2022	Wernike et al., 2022		144	10	6	19	9.5	11	16.5	1	4.5	2023-06-15	1:100
KS22/017	Zoo-M	pest rodents zoo	Rattus norvegicus	wild		m	43.6	2022	Wernike et al., 2022		235	12	5.5	22	7	15	68.5	8.5	2	2023-06-15	1:100
KS22/018	Zoo-M	pest rodents zoo	Rattus norvegicus	wild		m	48.4	2022	Wernike et al., 2022		48	6	7	13	7.5	1	6.5	3	4	2023-06-15	1:100
KS22/019	Zoo-M	pest rodents zoo	Rattus norvegicus	wild		m	46.2	2022	Wernike et al., 2022		2348	112.5	64	271.5	36	181	955.5	74	16	2023-06-15	1:100
KS22/020	Zoo-M	pest rodents zoo	Rattus norvegicus	wild		m	48.8	2022	Wernike et al., 2022		242	20	10.5	48.5	9.5	15.5	209.5	3	3	2023-06-15	1:100
KS22/021	Zoo-M	pest rodents zoo	Rattus norvegicus	wild		m	49.8	2022	Wernike et al., 2022		309	11	16.5	50	8.5	13.5	5.5	3	5	2023-06-15	1:100
KS22/022	Zoo-M	pest rodents zoo	Rattus norvegicus	wild		m	66	2022	Wernike et al., 2022		111	7	7	12.5	1	4	3	1	1	2023-06-15	1:100
KS22/023	Zoo-M	pest rodents zoo	Rattus norvegicus	wild		m	51.5	2022	Wernike et al., 2022		432	14	31	65	13.5	19	13.5	9.5	11.5	2023-06-15	1:100
KS22/024	Zoo-M	pest rodents zoo	Rattus norvegicus	wild		m	76.9	2022	Wernike et al., 2022		534	12	67	120	9	58	4.5	4.5	4	2023-06-15	1:100
KS22/025	Zoo-M	pest rodents zoo	Rattus norvegicus	wild		f	44.2	2022	Wernike et al., 2022		186	9	19	33	5.5	19.5	5.5	4	2	2023-06-15	1:100
KS22/061	Zoo-P	pest rodents zoo	Rattus norvegicus	wild		m	276.2	2022	Wernike et al., 2022		4101.5	87	275	1067	215.5	375	28.5	10.5	7	2023-06-15	1:100
KS22/062	Zoo-P	pest rodents zoo	Rattus norvegicus	wild		f	320.5	2022	Wernike et al., 2022		8793	445	1440.5	3277	696	1315.5	334.5	199	56.5	2023-06-15	1:100
KS22/063	Zoo-P	pest rodents zoo	Rattus norvegicus	wild		m	217.3	2022	Wernike et al., 2022		2101	93.5	120	390	34	225.5	14	9	7	2023-06-15	1:100
KS22/064	Zoo-P	pest rodents zoo	Rattus norvegicus	wild		m	282.4	2022	Wernike et al., 2022		315	28	37	255	10.5	60.5	6.5	2.5	8	2023-06-15	1:100
KS22/065	Zoo-P	pest rodents zoo	Rattus norvegicus	wild		m	307.8	2022	Wernike et al., 2022		10753	749	2802	4955	714	2439	179.5	173	72	2023-06-15	1:100
KS22/066	Zoo-P	pest rodents zoo	Rattus norvegicus	wild		f	175.8	2022	Wernike et al., 2022		3009.5	253.5	563.5	1238.5	58	723.5	43	29	24	2023-06-15	1:100
KS22/075	Zoo-P	pest rodents zoo	Rattus norvegicus	wild		f	38.8	2021	Wernike et al., 2022		0	7	3	0	6	1	5	0	5	2023-06-15	1:100
KS22/077	Zoo-P	pest rodents zoo	Rattus norvegicus	wild		f	86.2	2021	Wernike et al., 2022		3530	234.5	387	849	111	333	42.5	65.5	20	2023-06-15	1:100
KS22/078	Zoo-P	pest rodents zoo	Rattus norvegicus	wild		m	24.9	2022	Wernike et al., 2022		1441	18	88.5	167	10	80	10.5	8	11	2023-06-15	1:100
KS23/007	Zoo-P	pest rodents zoo	Rattus norvegicus	wild		m	130	2023			44.5	39	31.5	135	38.5	36	131.5	31	25	2023-06-15	1:100
KS23/008	Zoo-P	pest rodents zoo	Rattus norvegicus	wild		f	218	2023			661	31	26	161.5	44.5	38	47	45	25	2023-06-15	1:100
KS23/009	Zoo-P	pest rodents zoo	Rattus norvegicus	wild		m	35	2023			413	12	8	97	8	26.5	29	2	4	2023-06-15	1:100
KS23/010	Zoo-P	pest rodents zoo	Rattus norvegicus	wild		m	49	2023			973.5	16	19	119	12	58	11.5	2	7	2023-06-15	1:100
KS23/011	Zoo-P	pest rodents zoo	Rattus norvegicus	wild		m	32	2023			1213	30	36	471	21	108	116.5	4	5	2023-06-15	1:100
KS23/012	Zoo-P	pest rodents zoo	Rattus norvegicus	wild		f	360	2023			3672	204	279	860.5	86	690	37	25	10	2023-06-15	1:100
KS22/003	Insel Riems	urban	Rattus norvegicus	wild		f	179.2	2021	Wernike et al., 2022		7192.5	184	1181	2625.5	471	1113	181	169	55.5	2023-06-15	1:100
KS23/001	Groß Karrendorf	wild, non-zoo	Rattus norvegicus	wild		f	209.9	2020			5814.5	136	221	709.5	167	628	323.5	210	53	2023-06-15	1:100
KS23/002	Insel Riems, sentinel unit	wild, non-zoo	Rattus norvegicus	wild		f	180.4	2021			2730	52	79	464	125	208.5	23.5	6	6	2023-06-15	1:100
KS/17/0012	RC-A	rat colony (captive wild rats)	Rattus rattus	captive	Neufels	m	189	2016	Raafat et al., 2020		1033	74	172	1086	254.5	258	712.5	172.5	16.5	2023-06-15	1:100
KS/17/0013	RC-A	rat colony (captive wild rats)	Rattus rattus	captive	Neufels	m	148	2016	Raafat et al., 2020		1630	63	260	1964.5	261.5	335	24	10.5	9	2023-06-15	1:100
KS/17/0014	RC-A	rat colony (captive wild rats)	Rattus rattus	captive	Neufels	m	152	2016	Heuser et al. 2023	Raafat et al., 2020	209	31	30	178	509.5	50.5	56.5	44	9.5	2023-06-15	1:100
KS/17/0015	RC-A	rat colony (captive wild rats)	Rattus rattus	captive	Neufels	m	206	2016	Heuser et al. 2023	Raafat et al., 2020	4623	187.5	420	2672.5	606	993	88.5	15	5	2023-06-15	1:100
KS/17/0016	RC-A	rat colony (captive wild rats)	Rattus rattus	captive	Neufels	m	212	2016	Heuser et al. 2023	Raafat et al., 2020	792	36	54	593	228	135	21.5	6	2	2023-06-15	1:100
KS/17/0017	RC-A	rat colony (captive wild rats)	Rattus rattus	captive	Neufels	m	171	2016	Heuser et al. 2023	Raafat et al., 2020	2542.5	100	129	783	626.5	381	96.5	36.5	18	2023-06-15	1:100
KS/17/0018	RC-A	rat colony (captive wild rats)	Rattus rattus	captive	Neufels	m	142	2016	Heuser et al. 2023	Raafat et al., 2020	1149.5	51	45	243	173	165	30.5	47.5	12	2023-06-15	1:100
KS/17/0019	RC-A	rat colony (captive wild rats)	Rattus rattus	captive	Neufels	f	202	2016	Heuser et al. 2023	Raafat et al., 2020	10248	421	1352	5906	1053	1619	472.5	61	23.5	2023-06-15	1:100
KS/17/0020	RC-A	rat colony (captive wild rats)	Rattus rattus	captive	Neufels	f	186	2016	Heuser et al. 2023	Raafat et al., 2020	7377	1231	2599	4827.5	457	1711	138.5	54	10	2023-06-15	1:100
KS/17/0021	RC-A	rat colony (captive wild rats)	Rattus rattus	captive	Neufels	f	162	2016	Heuser et al. 2023	Raafat et al., 2020	2554	50	107.5	553	112.5	607.5	7.5	2	3	2023-06-15	1:100
KS/17/0022	RC-A	rat colony (captive wild rats)	Rattus rattus	captive	Neufels	f	163	2016	Heuser et al. 2023	Raafat et al., 2020	2659	87	281	954	588	349.5	157.5	17	11	2023-06-15	1:100
KS/17/0046	RC-A	rat colony (captive wild rats)	Rattus rattus	captive	Neufels	f	182	2016	Heuser et al. 2023	Raafat et al., 2020	5683	246	567.5	2660	321	860	670.5	386.5	22	2023-06-15	1:100
KS/17/0047	RC-A	rat colony (captive wild rats)	Rattus rattus	captive	Neufels	m	91	2016	Heuser et al. 2023	Raafat et al., 2020	1045.5	20	61	314.5	25.5	93	21.5	19	0	2023-06-15	1:100
KS/17/0029	RC-A	rat colony (captive wild rats)	Rattus rattus	captive	Tilbury	m	124	2016	Raafat et al., 2020		851.5	31	85	818	38	119	6.5	21	8	2023-06-15	1:100
KS/17/0030	RC-A	rat colony (captive wild rats)	Rattus rattus	captive	Tilbury	m	144	2016	Heuser et al. 2023	Raafat et al., 2020	686	39	114	1543	32	211	6.5	7	6.5	2023-06-15	1:100
KS/17/0031	RC-A	rat colony (captive wild rats)	Rattus rattus	captive	Tilbury	m	109	2016	Heuser et al. 2023	Raafat et al., 2020	271	13.5	49.5	433.5	75	56	3.5	1	3	2023-06-15	1:100
KS/17/0032	RC-A	rat colony (captive wild rats)	Rattus rattus	captive	Tilbury	m	108	2016	Heuser et al. 2023	Raafat et al., 2020	7746	466.5	948	5756	501.5	1902	257	9	10	2023-06-15	1:100
KS/17/0033	RC-A	rat colony (captive wild rats)	Rattus rattus	captive	Tilbury	m	112	2016	Heuser et al. 2023	Raafat et al., 2020	128	11	7.5	72	220.5	11	35.5	2.5	4	2023-06-15	1:100
KS/17/0034	RC-A	rat colony (captive wild rats)	Rattus rattus	captive	Tilbury	f	102	2016	Heuser et al. 2023	Raafat et al., 2020	2253	134	168	1228	89	276	14.5	5	3	2023-06-15	1:100
KS/17/0035	RC-A	rat colony (captive wild rats)	Rattus rattus	captive	Tilbury	m	124	2016	Heuser et al. 2023	Raafat et al., 2020	18	3.5	6	46.5	17.5	8	5	1	0	2023-06-15	1:100
KS/17/0036	RC-A	rat colony (captive wild rats)	Rattus rattus	captive	Tilbury	f	77	2016	Heuser et al. 2023	Raafat et al., 2020	537.5	27	56	847.5	38	114	10.5	12.5	3.5	2023-06-15	1:100
KS/17/0037	RC-A	rat colony (captive wild rats)	Rattus rattus	captive	Tilbury	f	125	2016	Heuser et al. 2023	Raafat et al., 2020	5765.5	806	2122	6246	1071.5	2846	104.5	11	12	2023-06-15	1:100
KS/17/0038	RC-A	rat colony (captive wild rats)	Rattus rattus	captive	Tilbury	f	94	2016	Heuser et al. 2023	Raafat et al., 2020	639.5	46	89.5	1142	38.5	211.5	11.5	10	7	2023-06-15	1:100
KS/17/0039	RC-A	rat colony (captive wild rats)	Rattus rattus	captive	Tilbury	f	99	2016	Heuser et al. 2023	Raafat et al., 2020	1149	78	58	374.5	823.5	206	183.5	25	22	2023-06-15	1:100
KS/17/0040	RC-A	rat colony (captive wild rats)	Rattus rattus	captive	Tilbury	f	87	2016	Heuser et al. 2023	Raafat et al., 2020	1099	24.5	30	544	16	141	10.5	16	1	2023-06-15	1:100
KS/17/0041	RC-A	rat colony (captive wild rats)	Rattus rattus	captive	Tilbury	f	143	2016	Heuser et al. 2023	Raafat et al., 2020	3000.5	194	588	2875	342	985.5	41.5	9.5	7	2023-06-15	1:100
KS/17/0042	RC-A	rat colony (captive wild rats)	Rattus rattus	captive	Tilbury	f	147	2016	Heuser et al. 2023	Raafat et al., 2020	6129	518	1674	6425	1012.5	2613	3297.5	21	11	2023-06-15	1:100
KS/17/0043	RC-A	rat colony (captive wild rats)	Rattus rattus	captive	Tilbury	f	110	2016	Heuser et al. 2023	Raafat et al., 2020	1605	86	313	1867	647.5	337	78.5	16	5	2023-06-15	1:100
KS/17/0044	RC-A	rat colony (captive wild rats)	Rattus rattus	captive	Tilbury	f	130	2016	Heuser et al. 2023	Raafat et al., 2020	4295.5	172	1911.5	5394	348	1029	95.5	86	47	2023-06-15	1:100
KS/17/0045	RC-A	rat colony (captive wild rats)	Rattus rattus	captive	Tilbury	f	156	2016	Heuser et al. 2023	Raafat et al., 2020	780	27	38	635	33	99	19.5	-1	0	2023-06-15	1:100
KS/17/0058	RC-A	rat colony (captive wild rats)	Rattus rattus	captive	Tilbury	f	143	2016	Raafat et al., 2020		2885.5	136	723	4420	139	1201	37.5	7	4.5	2023-06-15	1:100
KS/17/0059	RC-A	rat colony (captive wild rats)	Rattus rattus	captive	Tilbury	m	109	2016	Heuser et al. 2023	Raafat et al., 2020	6274.5	444	845.5	4899.5	1063	1556	45.5	28.5	8	2023-06-15	1:100
KS/17/0060	RC-A	rat colony (captive wild rats)	Rattus rattus	captive	Tilbury	f	98	2016	Heuser et al. 2023	Raafat et al., 2020	1583.5	78	141	1353	251.5	287	29	21	14	2023-06-15	1:100
KS/18/1615	RC-C	rat colony (captive wild rats)	Rattus rattus	captive		m	170.6	2017	Heuser et al. 2023		2791.5	84	161.5	2088	88	575.5	6.5	24	7	2023-07-04	1:100
KS/18/1617	RC-C	rat colony (captive wild rats)	Rattus rattus	captive		m	133	2017	Heuser et al. 2023		237	10	2	230	14	51	3.5	60	4	2023-07-04	1:100
KS/18/1618	RC-C	rat colony (captive wild rats)	Rattus rattus	captive		m	147.5	NN	Heuser et al. 2023		1070	15	27	305.5	4.5	71	1	1	1	2023-07-04	1:100
KS/18/1619	RC-C	rat colony (captive wild rats)	Rattus rattus	captive		f	171.5	2017	Heuser et al. 2023		2144	64	79.5	600.5	81	326	48.5	97	10	2023-07-04	1:100
KS/18/1622	RC-C	rat colony (captive wild rats)	Rattus rattus	captive		m	191.8	2017	Heuser et al. 2023		606.5	26	23	179	16.5	107	5.5	4.5	7	2023-07-04	1:100
KS/18/1625	RC-C	rat colony (captive wild rats)	Rattus rattus	captive		m	206.8	2017	Heuser et al. 2023		3799	149	235	2030.5	84	628	15.5	67	15	2023-07-04	1:100
KS/18/1628	RC-C	rat colony (captive wild rats)	Rattus rattus	captive		m	184.3	2017	Heuser et al. 2023		763.5	26	18	148	12.5	81.5	5.5	3	4	2023-07-04	1:100
KS/18/1629	RC-C	rat colony (captive wild rats)	Rattus rattus	captive		m	198.5	2017	Heuser et al. 2023		3709	185	320.5	3947	235	1068.5	10	29.5	12	2023-07-04	1:100
KS/18/1630	RC-C	rat colony (captive wild rats)	Rattus rattus	captive		f	191.5	2017	Heuser et al. 2023		2458	52	65.5	473.5	62.5	194	21.5	40	7	2023-07-04	1:100
KS/18/1631	RC-C	rat colony (captive wild rats)	Rattus rattus	captive		f	150.7	2017	Heuser et al. 2023		456	41	15.5	828	17.5	39	15.5	12	2	2023-07-04	1:100
KS/18/1633	RC-C	rat colony (captive wild rats)	Rattus rattus	captive		f	293.7	2017	Heuser et al. 2023		3655.5	53	92	650	21	423.5	2.5	8	4	2023-07-04	1:100
KS/18/1635	RC-C	rat colony (captive wild rats)	Rattus rattus	captive		m	162.8	2017	Heuser et al. 2023		3636	84	150	986.5	83.5	363.5	11	9	6	2023-07-04	1:100
KS/18/1637	RC-C	rat colony (captive wild rats)	Rattus rattus	captive		m	155.6	2017	Heuser et al. 2023		219.5	7	6.5	143	21	23.5	2.5	3	2.5	2023-07-04	1:100
KS/18/1638	RC-C	rat colony (captive wild rats)	Rattus rattus	captive		f	210.4	2017	Heuser et al. 2023		2469	47	35	663	18.5	172	9.5	8	8.5	2023-07-04	1:100
KS/18/1640	RC-C	rat colony (captive wild rats)	Rattus rattus	captive		m	238.1	2017	Heuser et al. 2023		5675	67	196	2436.5	60	621	9.5	277.5	4.5	2023-07-04	1:100
KS/18/1641	RC-C	rat colony (captive wild rats)	Rattus rattus	captive		f	185.8	2017	Heuser et al. 2023		10	9.5	9	6	14.5	12	13	7	10	2023-07-04	1:100
KS/18/1642	RC-C	rat colony (captive wild rats)	Rattus rattus	captive		m	184.5	2017	Heuser et al. 2023		6255	1426	1620	4763	1113	1791.5	1981	1066	1132.5	2023-07-04	1:100
KS/18/1644	RC-C	rat colony (captive wild rats)	Rattus rattus	captive		m	369.5	2017	Heuser et al. 2023		3330.5	152	274	1107	262.5	376.5	91.5	46	37	2023-07-04	1:100
KS/18/1647	RC-C	rat colony (captive wild rats)	Rattus rattus	captive		f	229	2017	Heuser et al. 2023		624.5	26	32	256	38	92.5	9.5	19	6	2023-07-04	1:100
KS/18/1648	RC-C	rat colony (captive wild rats)	Rattus rattus	captive		f	189.7	2017	Heuser et al. 2023		1545	78	95.5	871	44.5	219.5	22.5	45.5	9.5	2023-07-04	1:100
KS22/499	RC-G	zoo feeder rats (rat colony)	Rattus rattus	captive		f	122.1	2022			9358.5	957	4446	10482.5	679.5	2680	23.5	49	15.5	2023-06-15	1:100
KS22/500	RC-G	zoo feeder rats (rat colony)	Rattus rattus	captive		f	223.5	2022			1097	83.5	498	2365	91	519.5	361.5	12	5	2023-06-15	1:100
KS22/501	RC-G	zoo feeder rats (rat colony)	Rattus rattus	captive		m	220.2	2022			1772	102	465	2564	99	351	555	38	6	2023-06-15	1:100
KS22/502	RC-G	zoo feeder rats (rat colony)	Rattus rattus	captive		m	153.4	2022			6026	1958.5	6133	9851	280.5	4141	8.5	28.5	4	2023-06-15	1:100
KS22/503	RC-G	zoo feeder rats (rat colony)	Rattus rattus	captive		f	208.8	2022			6106	336	711	6501	117	1367.5	75	118	25	2023-06-15	1:100
KS22/504	RC-G	zoo feeder rats (rat colony)	Rattus rattus	captive		m	156.3	2022			789.5	90	197	2122.5	62	470	30.5	5	1	2023-06-15	1:100
KS22/505	RC-G	zoo feeder rats (rat colony)	Rattus rattus	captive		f	224.1	2022			445	28.5	115.5	915.5	27	140.5	12	3	3.5	2023-06-15	1:100
KS22/506	RC-G	zoo feeder rats (rat colony)	Rattus rattus	captive		f	208.8	2022			3954.5	310	536.5	4568	269	991.5	69.5	47.5	8.5	2023-06-15	1:100
KS22/507	RC-G	zoo feeder rats (rat colony)	Rattus rattus	captive		f	156.9	2022			463	48	251	1616	18	217.5	7.5	8.5	5	2023-06-15	1:100
KS22/508	RC-G	zoo feeder rats (rat colony)	Rattus rattus	captive		f	164.4	2022			3867	1222	2134	5868	228	1407	2008	442.5	13	2023-06-15	1:100
KS22/509	RC-G	zoo feeder rats (rat colony)	Rattus rattus	captive		m	224.8	2022			4722	776.5	3651	8434.5	350	2019	27.5	104.5	16	2023-06-15	1:100
KS22/510	RC-G	zoo feeder rats (rat colony)	Rattus rattus	captive		m	233.6	2022			3877.5	355.5	1209	4859	319.5	1239	717.5	73	14	2023-06-15	1:100
KS22/511	RC-G	zoo feeder rats (rat colony)	Rattus rattus	captive		f	183.1	2022			6078.5	525	1703	5835	715.5	993	34	32	14	2023-06-15	1:100
KS22/512	RC-G	zoo feeder rats (rat colony)	Rattus rattus	captive		m	264.7	2022			213	21	46	496	20.5	58	34.5	4	1	2023-06-15	1:100
KS22/513	RC-G	zoo feeder rats (rat colony)	Rattus rattus	captive		f	188.2	2022			10147.5	1272	2087	7899	783.5	3604	4240.5	31	15.5	2023-06-15	1:100
KS22/514	RC-G	zoo feeder rats (rat colony)	Rattus rattus	captive		m	240.8	2022			2220	240.5	416	3669.5	89	697.5	11	16	16	2023-06-15	1:100
KS22/515	RC-G	zoo feeder rats (rat colony)	Rattus rattus	captive		f	182.1	2022			2864	227	183	2900	41	614	20.5	7	5.5	2023-06-15	1:100
KS22/516	RC-G	zoo feeder rats (rat colony)	Rattus rattus	captive		m	178	2022			3444	468	1825.5	6867	327	1391.5	299.5	1443	19	2023-06-15	1:100
KS22/517	RC-G	zoo feeder rats (rat colony)	Rattus rattus	captive		f	188.2	2022			5078.5	489	1518	5758	215	2031	86.5	127	11	2023-06-15	1:100
KS22/518	RC-G	zoo feeder rats (rat colony)	Rattus rattus	captive		m	206	2022			5076.5	1621	6433	10017	188.5	3087	16	37	9	2023-06-15	1:100
KS22/519	RC-G	zoo feeder rats (rat colony)	Rattus rattus	captive		m	196.7	2022			2337	187	1756	3533	129	611.5	3546.5	22	5	2023-06-15	1:100
KS22/520	RC-G	zoo feeder rats (rat colony)	Rattus rattus	captive		m	191.4	2022			3456	200.5	1205	5455	380.5	818	17.5	31	4.5	2023-06-15	1:100
KS22/521	RC-G	zoo feeder rats (rat colony)	Rattus rattus	captive		f	160	2022			6493.5	639	2582	7967	672.5	2013	75	40	13	2023-06-15	1:100
KS22/522	RC-G	zoo feeder rats (rat colony)	Rattus rattus	captive		m	236.7	2022			1429	239	645	2749	254	674.5	33.5	63.5	6	2023-06-15	1:100
KS22/523	RC-G	zoo feeder rats (rat colony)	Rattus rattus	captive		f	200.5	2022			3561	145	725	4542	137	832	15.5	13.5	3	2023-06-15	1:100
KS22/524	RC-G	zoo feeder rats (rat colony)	Rattus rattus	captive		f	138.6	2022			7650	1393	3861	9879	597.5	2701	44.5	123	14	2023-06-15	1:100
KS22/525	RC-G	zoo feeder rats (rat colony)	Rattus rattus	captive		f	195.4	2022			8166	1683.5	6718	11199	599	4172	31	62	12	2023-06-15	1:100
KS22/526	RC-G	zoo feeder rats (rat colony)	Rattus rattus	captive		m	206.6	2022			3257	578	1756	5257.5	137	803.5	25.5	24	11	2023-06-15	1:100

## Sheet: Wild mice
Identifier	Code	Habitat	Species	Wild/Captive	Sex	Weight	Year of collection	References	MFI IgG	MFI S.moniliformis	MFI S. felis	MFI S. ratti	MFI S. notomytis	MFI P. hongkongensis	MFI S. canis	MFI Bacillus thuringiensis israelensis	MFI Aeromonas sobria	MFI Aeromonas hydrophila	Date of analysis	Dilution
KS22/011	Zoo-I	pest rodents zoo	Mus musculus	wild	m	9.4	2020	Wernike et al., 2022	1326.5	1	1	1	1	1.5	3	1	4	7	2023-07-19	1:100
KS22/532	Zoo-P	pest rodents zoo	Mus musculus	wild	f	6	2010		16981.5	5.5	1	1	3	1	6	1	1	10	2023-07-19	1:100
KS22/533	Zoo-P	pest rodents zoo	Mus musculus	wild	f	10	2010		17342.5	1	1	1	1	1	3	1	1	7	2023-07-19	1:100
KS22/534	Zoo-P	pest rodents zoo	Mus musculus	wild	f	23	2010		17604.5	5.5	1	1	9.5	1	5	1	2	10	2023-07-19	1:100
KS22/536	Zoo-P	pest rodents zoo	Mus musculus	wild	m	11	2010		16009	1	1	1	1	1	2.5	2	1	8	2023-07-19	1:100
KS22/537	Zoo-P	pest rodents zoo	Mus musculus	wild	m	6	2010		16963	1	1	1	1	1	4	1	1	5.5	2023-07-19	1:100
KS22/538	Zoo-P	pest rodents zoo	Mus musculus	wild	f	11	2010		17566.5	8.5	1	20.5	54	1	31	1	4	11	2023-07-19	1:100
KS22/539	Zoo-P	pest rodents zoo	Mus musculus	wild	f	6	2010		17361	1	1	1	5	1	4	1	1	2	2023-07-19	1:100
KS22/540	Zoo-P	pest rodents zoo	Mus musculus	wild	m	23	2009		17108.5	3.5	1	1	15	1	12	1	1	5	2023-07-19	1:100
KS22/541	Zoo-P	pest rodents zoo	Mus musculus	wild	m	23	2009		16887	1	1	1	1	1	1	1	1	3	2023-07-19	1:100
KS22/542	Zoo-P	pest rodents zoo	Mus musculus	wild	m	20	2009		17618	29.5	17	52.5	172.5	1	166	10	18	14.5	2023-07-19	1:100
KS22/543	Zoo-P	pest rodents zoo	Mus musculus	wild	f	17	2009		17064.5	10	1	1.5	8	1	17	1	2	7	2023-07-19	1:100
KS22/544	Zoo-P	pest rodents zoo	Mus musculus	wild	m	9	2010		17933.5	8.5	1	6.5	33.5	1	33.5	3	2	4	2023-07-19	1:100
KS22/545	Zoo-P	pest rodents zoo	Mus musculus	wild	m	7	2010		17231.5	1	1	1	1	1	2	1	1	8	2023-07-19	1:100
KS22/546	Zoo-P	pest rodents zoo	Mus musculus	wild	m	24	2010		17962	20.5	1	5.5	30	1	13.5	1	7	7.5	2023-07-19	1:100
KS22/547	Zoo-P	pest rodents zoo	Mus musculus	wild	f	9	2010		17205.5	2.5	1	1	7	1	6	1	1	7	2023-07-19	1:100
KS22/548	Zoo-P	pest rodents zoo	Mus musculus	wild	m	8	2010		17317.5	1	1	1	3	1	3.5	1	1	3	2023-07-19	1:100
KS22/549	Zoo-P	pest rodents zoo	Mus musculus	wild	m	13	2008/2009		16304.5	1	1	1	3	1	4	1	1	7	2023-07-19	1:100
KS22/550	Zoo-P	pest rodents zoo	Mus musculus	wild	m	9	2008/2009		17283.5	1	1	1	7	1	13	1	1	7	2023-07-19	1:100
KS22/551	Zoo-P	pest rodents zoo	Mus musculus	wild	f	21	2008/2009		17715.5	6.5	1	1	2	1	5	1	6	6.5	2023-07-19	1:100
KS22/552	Zoo-P	pest rodents zoo	Mus musculus	wild	m	13	2008/2009		18058.5	13.5	1	1	7	1	4	1	1.5	9	2023-07-19	1:100
KS22/553	Zoo-P	pest rodents zoo	Mus musculus	wild	m	23	2008/2009		17825.5	2	1	1	13	1	4	1	2	9	2023-07-19	1:100
KS22/554	Zoo-P	pest rodents zoo	Mus musculus	wild	m	16	2008/2009		17868.5	3.5	1	1	4	1	2	1	2	8	2023-07-19	1:100
KS22/555	Zoo-P	pest rodents zoo	Mus musculus	wild	f	22	2008/2009		17420.5	1	1	1	1	1	5	1	1	3	2023-07-19	1:100
KS22/556	Zoo-P	pest rodents zoo	Mus musculus	wild	f	18	2008/2009		4856.5	1	1	1	1	1	4	1	2	3	2023-07-19	1:100
KS22/557	Zoo-P	pest rodents zoo	Mus musculus	wild	f	6	2008/2009		17250.5	15	1	1	6	1	5	1	4	6	2023-07-19	1:100
KS22/558	Zoo-P	pest rodents zoo	Mus musculus	wild	m	15	2008/2009		16818.5	1	1	1	1	1	1	1	1	1.5	2023-07-19	1:100
KS22/559	Zoo-P	pest rodents zoo	Mus musculus	wild	m	17	2009		9487.5	1	1	1	1	1	3	1	2	3	2023-07-19	1:100
KS22/560	Zoo-P	pest rodents zoo	Mus musculus	wild	f	24	2008/2009		17866.5	3.5	1	1	3	1	3	1	1	5	2023-07-19	1:100
KS22/561	Zoo-P	pest rodents zoo	Mus musculus	wild	f	27	2008/2009		17210.5	2	1	1	1	1	4.5	1	2	4.5	2023-07-19	1:100
KS22/562	Zoo-P	pest rodents zoo	Mus musculus	wild	f	20	2008/2009		17209.5	9.5	1	12.5	78	1	57	1	1	7	2023-07-19	1:100
KS22/563	Zoo-P	pest rodents zoo	Mus musculus	wild	m	18	2008/2009		15776.5	1	1	1	1	1	5	1	1	3	2023-07-19	1:100
KS22/564	Zoo-P	pest rodents zoo	Mus musculus	wild	f	23	2009		17554.5	61.5	7	6.5	55	4	16	1	8	7	2023-07-19	1:100
KS22/565	Zoo-P	pest rodents zoo	Mus musculus	wild	m	21	2010		1	1	1	1	1	1	3	1	1	5	2023-07-19	1:100
KS22/566	Zoo-P	pest rodents zoo	Mus musculus	wild	m	23	2010		17139.5	10.5	1	1.5	23	1	17	1	1	8	2023-07-19	1:100
KS22/567	Zoo-P	pest rodents zoo	Mus musculus	wild	f	18	2010		18072.5	3.5	1	8.5	6	1	3	1	2	6	2023-07-19	1:100
KS22/568	Zoo-P	pest rodents zoo	Mus musculus	wild	m	8	2008/2009		16880.5	1	1	1	14.5	1	19	1	2	2	2023-07-19	1:100
KS22/569	Zoo-P	pest rodents zoo	Mus musculus	wild	f	28	2009		16566	7.5	1	1	5	1	1	1	3	3	2023-07-19	1:100
KS22/570	Zoo-P	pest rodents zoo	Mus musculus	wild	m	32	2009		16878.5	1	1	1	26	1	1	1	1	4	2023-07-19	1:100
KS22/571	Zoo-P	pest rodents zoo	Mus musculus	wild	m	16	2008/2009		17166.5	1	1	1	1	1	1	1	1	3	2023-07-19	1:100
KS22/572	Zoo-P	pest rodents zoo	Mus musculus	wild	f	23	2009		17312.5	15.5	1	1	13	1	4	1	1	7.5	2023-07-19	1:100
KS22/573	Zoo-P	pest rodents zoo	Mus musculus	wild	f	9	2008/2009		7469.5	1	1	1	1	1	1	1	1	3	2023-07-19	1:100
KS22/574	Zoo-P	pest rodents zoo	Mus musculus	wild	f	13	2008/2009		13254	1	1	1	1	1	1	1	1	3.5	2023-07-19	1:100
KS22/575	Zoo-P	pest rodents zoo	Mus musculus	wild	m	24	2008/2009		17581.5	56.5	1	1	25	1	14	212	1	5	2023-07-19	1:100
KS22/576	Zoo-P	pest rodents zoo	Mus musculus	wild	m	22	2008/2009		17313.5	22.5	1	1	4	1	1	1	1	2	2023-07-19	1:100
KS22/577	Zoo-P	pest rodents zoo	Mus musculus	wild	f	35	2008/2009		17394	13.5	1	1	3	1	3	1	1	6	2023-07-19	1:100
KS22/578	Zoo-P	pest rodents zoo	Mus musculus	wild	f	12	2008/2009		16799.5	1	1	1	19.5	1	17	1	1	5	2023-07-19	1:100
KS22/579	Zoo-P	pest rodents zoo	Mus musculus	wild	f	12	2008/2009		419.5	1	1	1	1	1	1	1	1	3	2023-07-19	1:100
KS22/580	Zoo-P	pest rodents zoo	Mus musculus	wild	m	15	2008/2009		16203.5	1	1	1	1	1	1	1	1	2	2023-07-19	1:100
KS22/581	Zoo-P	pest rodents zoo	Mus musculus	wild	m	15	2008/2009		16561	1	1	1	33	1	26	1	1	1.5	2023-07-19	1:100
KS22/081	Zoo-Q	pest rodents zoo	Mus musculus	wild	m	23.1	ND	Mehl et al., 2023	16726.5	1	1	1	2	1	4	1.5	1	8	2023-07-19	1:100
KS22/082	Zoo-Q	pest rodents zoo	Mus musculus	wild	m	22.3	ND	Mehl et al., 2023	17583.5	1	1.5	1	2.5	1	2.5	1	2	4.5	2023-07-19	1:100
KS22/083	Zoo-Q	pest rodents zoo	Mus musculus	wild	m	23	ND	Mehl et al., 2023	18724.5	4.5	1	1.5	7	1	2	20	1	7.5	2023-07-19	1:100
KS22/084	Zoo-Q	pest rodents zoo	Mus musculus	wild	m	25.1	ND	Mehl et al., 2023	17867.5	8.5	13	9.5	14	6	19	13	11	21	2023-07-19	1:100
KS22/085	Zoo-Q	pest rodents zoo	Mus musculus	wild	m	27.4	ND	Mehl et al., 2023	18153	24	18	19	34	17.5	32.5	28	29	28.5	2023-07-19	1:100
KS22/086	Zoo-Q	pest rodents zoo	Mus musculus	wild	m	22.1	ND	Mehl et al., 2023	16234	3.5	1	1	1	1	2	1	3	9.5	2023-07-19	1:100
KS22/087	Zoo-Q	pest rodents zoo	Mus musculus	wild	m	8.3	ND	Mehl et al., 2023	9670.5	1	1	1	1	1	2	1	1	8	2023-07-19	1:100
KS22/088	Zoo-Q	pest rodents zoo	Mus musculus	wild	f	11.5	2021	Mehl et al., 2023	5954.5	1	1	1	1	1	3	1	1	8.5	2023-07-19	1:100
KS22/089	Zoo-Q	pest rodents zoo	Mus musculus	wild	f	8.9	2021	Mehl et al., 2023	13847.5	1	4	1	1	1	5	3	3	4.5	2023-07-19	1:100
KS22/090	Zoo-Q	pest rodents zoo	Mus musculus	wild	m	25.4	2021	Mehl et al., 2023	18170.5	1	1	1	1.5	1	4	1	1	7	2023-07-19	1:100
KS22/092	Zoo-Q	pest rodents zoo	Mus musculus	wild	f	9.5	2021	Mehl et al., 2023	13847.5	1	1	1	1	1	3	1	1	6.5	2023-07-19	1:100
KS22/093	Zoo-Q	pest rodents zoo	Mus musculus	wild	f	20	2021	Mehl et al., 2023	1794.5	1	1	1	1	1	5	1	1	8.5	2023-07-19	1:100
KS22/094	Zoo-Q	pest rodents zoo	Mus musculus	wild	f	11.2	2021	Mehl et al., 2023	17313.5	1	2.5	1.5	1	3	6.5	1	3.5	8	2023-07-19	1:100
KS22/095	Zoo-Q	pest rodents zoo	Mus musculus	wild	f	13.1	2021	Mehl et al., 2023	17294.5	1	1	1	1	1	1	1	2	4.5	2023-07-19	1:100
KS22/303	Zoo-Q	pest rodents zoo	Mus musculus	wild	f	7	2009	Mehl et al., 2023	15921.5	1	1	1	1	1	3	1	1	4	2023-07-19	1:100
KS22/304	Zoo-Q	pest rodents zoo	Mus musculus	wild	m	11.3	2009	Mehl et al., 2023	18016.5	1	1	1	7	1	4	1	3.5	5.5	2023-07-19	1:100
KS22/305	Zoo-Q	pest rodents zoo	Mus musculus	wild	f	8.8	2009	Mehl et al., 2023	17348.5	1	1	1	1	1	5	1	1	7	2023-07-19	1:100
KS22/306	Zoo-Q	pest rodents zoo	Mus musculus	wild	m	20.9	2009	Mehl et al., 2023	18765.5	16.5	11	2.5	16	1	8	783	128	10	2023-07-19	1:100
KS22/307	Zoo-Q	pest rodents zoo	Mus musculus	wild	f	10	2009	Mehl et al., 2023	17844	6	1	1	11	1	8.5	1	2	9	2023-07-19	1:100
KS22/308	Zoo-Q	pest rodents zoo	Mus musculus	wild	ND	17.2	2009	Mehl et al., 2023	17331.5	5	1	1	1.5	1	2	1	2	4	2023-07-19	1:100
KS22/309	Zoo-Q	pest rodents zoo	Mus musculus	wild	m	15.6	2009	Mehl et al., 2023	18160	1.5	5	1	3	1	2	1	3	6.5	2023-07-19	1:100
KS22/310	Zoo-Q	pest rodents zoo	Mus musculus	wild	ND	13.1	2009	Mehl et al., 2023	18252.5	5.5	1	2.5	3	1	6	1	3	3	2023-07-19	1:100
KS22/311	Zoo-Q	pest rodents zoo	Mus musculus	wild	m	14.1	2009	Mehl et al., 2023	17768.5	1	1	1	1	1	1	2	3	3	2023-07-19	1:100
KS22/312	Zoo-Q	pest rodents zoo	Mus musculus	wild	m	19.2	2009	Mehl et al., 2023	17112.5	1	1	1	1	1	6	1	1	4	2023-07-19	1:100
KS22/313	Zoo-Q	pest rodents zoo	Mus musculus	wild	f	3.1	2009	Mehl et al., 2023	17664.5	1	1	1	4	1	1	1	1	5	2023-07-19	1:100
KS22/314	Zoo-Q	pest rodents zoo	Mus musculus	wild	m	12.5	2009	Mehl et al., 2023	15736.5	1	1	1	1	1	2	1	1	6	2023-07-19	1:100
KS22/316	Zoo-Q	pest rodents zoo	Mus musculus	wild	m	18.9	2009	Mehl et al., 2023	17928	1	1	1	1	1	3	13.5	2	3	2023-07-19	1:100
KS22/317	Zoo-Q	pest rodents zoo	Mus musculus	wild	m	14.6	2009	Mehl et al., 2023	18467	17.5	9	1	13	1	9	1	5	6	2023-07-19	1:100
KS22/318	Zoo-Q	pest rodents zoo	Mus musculus	wild	m	22.2	2009	Mehl et al., 2023	17600.5	1	1	1	1	1	4	1	3	5.5	2023-07-19	1:100
KS22/319	Zoo-Q	pest rodents zoo	Mus musculus	wild	m	21.2	2009	Mehl et al., 2023	18332	27.5	1	6.5	32	2.5	18	40.5	8	6	2023-07-19	1:100
KS22/320	Zoo-Q	pest rodents zoo	Mus musculus	wild	f	26.3	2009	Mehl et al., 2023	18158.5	1	1	1	2.5	1	4	1	3	6.5	2023-07-19	1:100
KS22/321	Zoo-Q	pest rodents zoo	Mus musculus	wild	m	8.9	2009	Mehl et al., 2023	17775.5	1	1	1	26	1	14	4	3	4.5	2023-07-19	1:100
KS22/322	Zoo-Q	pest rodents zoo	Mus musculus	wild	m	11.3	2009	Mehl et al., 2023	17896	34.5	1	1.5	11	1	6	270.5	2	10	2023-07-19	1:100
KS22/323	Zoo-Q	pest rodents zoo	Mus musculus	wild	m	16.1	2009	Mehl et al., 2023	17530.5	33.5	1	1	7	1	5	281	3	9	2023-07-19	1:100
KS22/324	Zoo-Q	pest rodents zoo	Mus musculus	wild	f	7.6	2009	Mehl et al., 2023	17125.5	1	1	1	2	1	1	1	1	3	2023-07-19	1:100
KS22/325	Zoo-Q	pest rodents zoo	Mus musculus	wild	f	22.5	2009	Mehl et al., 2023	17789.5	20.5	5	15.5	22	5	28.5	5	21	28	2023-07-19	1:100
KS22/327	Zoo-Q	pest rodents zoo	Mus musculus	wild	m	15.8	2009	Mehl et al., 2023	17842.5	4.5	1	1	4.5	1	4	1	4.5	3.5	2023-07-19	1:100
KS22/328	Zoo-Q	pest rodents zoo	Mus musculus	wild	m	9.7	2009	Mehl et al., 2023	17983.5	1	1	1	12	1	9	1	1.5	6.5	2023-07-19	1:100
KS22/329	Zoo-Q	pest rodents zoo	Mus musculus	wild	f	23.5	2009	Mehl et al., 2023	16694.5	1	1	1	1	1	4	1	1	6.5	2023-07-19	1:100
KS22/330	Zoo-Q	pest rodents zoo	Mus musculus	wild	m	10.8	2009	Mehl et al., 2023	17014.5	1	1	1	1	1	2	1	4.5	3	2023-07-19	1:100
KS22/331	Zoo-Q	pest rodents zoo	Mus musculus	wild	m	11	2009	Mehl et al., 2023	17636.5	4.5	1	1	8	1	3	1	5	8	2023-07-19	1:100
KS22/332	Zoo-Q	pest rodents zoo	Mus musculus	wild	f	14.2	2009	Mehl et al., 2023	17609.5	1.5	1	1	4	1	3	16	2	8	2023-07-19	1:100
KS22/333	Zoo-Q	pest rodents zoo	Mus musculus	wild	f	31.2	2009	Mehl et al., 2023	17654.5	12.5	8	15.5	63	1	49	46	4	10	2023-07-19	1:100
KS22/334	Zoo-Q	pest rodents zoo	Mus musculus	wild	m	18.6	2009	Mehl et al., 2023	17713.5	5.5	1	1	5	1	6	1	2	2.5	2023-07-19	1:100
KS22/335	Zoo-Q	pest rodents zoo	Mus musculus	wild	m	24.9	2008	Mehl et al., 2023	17997	16.5	3	16	19	1	16	1	11	17.5	2023-07-19	1:100
KS22/336	Zoo-Q	pest rodents zoo	Mus musculus	wild	f	9.9	2008	Mehl et al., 2023	17310.5	1	1	1	2	1	1	1	1	6	2023-07-19	1:100
KS22/337	Zoo-Q	pest rodents zoo	Mus musculus	wild	f	12.7	2008	Mehl et al., 2023	17774.5	3.5	1	1	1	1	2	1	1	6.5	2023-07-19	1:100
KS22/338	Zoo-Q	pest rodents zoo	Mus musculus	wild	f	8.5	2008	Mehl et al., 2023	16988.5	2	1	1	1	1	1	1	1.5	6.5	2023-07-19	1:100
KS22/339	Zoo-Q	pest rodents zoo	Mus musculus	wild	m	7.6	2009	Mehl et al., 2023	17875.5	5.5	1	1	4.5	1	7.5	3	1	6.5	2023-07-19	1:100
KS22/340	Zoo-Q	pest rodents zoo	Mus musculus	wild	m	7.5	2009	Mehl et al., 2023	17509.5	3.5	1	1	3	1	4	1	3	8.5	2023-07-19	1:100
KS22/341	Zoo-Q	pest rodents zoo	Mus musculus	wild	m	8.3	2009	Mehl et al., 2023	17059.5	1	1	1	1	1	3.5	1	3	9.5	2023-07-19	1:100
KS22/342	Zoo-Q	pest rodents zoo	Mus musculus	wild	f	8	2009	Mehl et al., 2023	17515.5	3.5	1	1	1	1	3	1	1	9	2023-07-19	1:100
KS22/343	Zoo-Q	pest rodents zoo	Mus musculus	wild	f	7.2	2009	Mehl et al., 2023	17402.5	6.5	1	1	8	1	6	5	5	10	2023-07-19	1:100
KS22/344	Zoo-Q	pest rodents zoo	Mus musculus	wild	m	8	2009	Mehl et al., 2023	14161	1	1	1	1	1	3	3	1	2.5	2023-07-19	1:100
KS22/345	Zoo-Q	pest rodents zoo	Mus musculus	wild	f	18.6	2009	Mehl et al., 2023	17170.5	1	1	1	1	1	4	1	2	6.5	2023-07-19	1:100
KS22/346	Zoo-Q	pest rodents zoo	Mus musculus	wild	f	7.5	2009	Mehl et al., 2023	16872.5	1	1	1	1	1	1	1	1	5	2023-07-19	1:100
KS22/347	Zoo-Q	pest rodents zoo	Mus musculus	wild	f	11.3	2009	Mehl et al., 2023	16767.5	1	1	1	1	1	1	1	1	2.5	2023-07-19	1:100
KS22/348	Zoo-Q	pest rodents zoo	Mus musculus	wild	m	9.3	2009	Mehl et al., 2023	17720	1	1	1	1	1	3.5	1	2	5.5	2023-07-19	1:100
KS22/349	Zoo-Q	pest rodents zoo	Mus musculus	wild	f	17.1	2009	Mehl et al., 2023	17343.5	5.5	1	1	3	1	4	1	2	9	2023-07-19	1:100
KS22/350	Zoo-Q	pest rodents zoo	Mus musculus	wild	m	10	2009	Mehl et al., 2023	17390.5	2.5	1	1	1	1	3	1	1	3	2023-07-19	1:100

## Sheet: Laboratory mice
Lab ID	Strain	Age (in weeks)	MFI IgG	MFI S.moniliformis	MFI S. felis	MFI S. ratti	MFI S. notomytis	MFI P. hongkongensis	MFI S. canis	MFI Bacillus thuringiensis israelensis	MFI Aeromonas sobria	MFI Aeromonas hydrophila	Date of analysis	Serum dilution
2023-0396-1.0	Swiss Webster	5	5942	6	1	1	1	1	1				2023-05-09	1:500
2023-0417-1.0	Swiss Webster	12	14790	4	1	1	1	1	1				2023-05-09	1:500
2023-0417-2.0	Swiss Webster	12	16884.5	3	1	1	10	1	10				2023-05-09	1:500
2023-0417-3.0	Swiss Webster	12	16675.5	8.5	7	11	29.5	7.5	21.5				2023-05-09	1:500
2023-0417-4.0	Swiss Webster	12	16397	12	8.5	14	34	4.5	22				2023-05-09	1:500
2023-0417-5.0	Swiss Webster	12	15164	3	1	1	7	1	4				2023-05-09	1:500
2023-0417-6.0	Swiss Webster	12	13432.5	6	1	1	5.5	1	9				2023-05-09	1:500
2023-0419-1.0	Transgenic	40	9123	10	1	1	6	1	5				2023-05-09	1:500
2023-0419-2.0	Transgenic	64	15459.5	14.5	1	7	5.5	1	9				2023-05-09	1:500
2023-0420-1.0	Swiss Webster	31	13769	8	1	1	1	1	1				2023-05-09	1:500
2023-0421-2.0	Swiss Webster	62	16449	58	34.5	40	31	84	31				2023-05-09	1:500
2023-0422-1.0	Swiss Webster	57	17672	14	3	1	6	10	4				2023-05-09	1:500
2023-0423-2.0	Transgenic	27	9758	6	4	4	14	1	6				2023-05-09	1:500
2023-0424-2.0	Transgenic	43	15429	4	1	4.5	6.5	1	4				2023-05-09	1:500
2023-0425-2.0	Transgenic	47	17272.5	9	1	4	8	13	2.5				2023-05-09	1:500
2023-0426-1.0	Transgenic	67	16694.5	7	20	12	13	33	7				2023-05-09	1:500
2023-0426-2.0	Transgenic	67	14803	12	1	7	11	1	6				2023-05-09	1:500
2023-0428-2.0	Swiss Webster	26	10734.5	1	1	1	1	1	1				2023-05-09	1:500
2023-0429-2.0	C57BL/6J	43	17451	9	8	8	9	9	5				2023-05-09	1:500
2023-0434-2.0	C57BL/6J	29	17668	109	97	109	130	160	93				2023-05-09	1:500
2023-0661-1.0	Transgenic	78	17254.5	208	1	1	46.5	1	5	1	17	6	2023-07-19	1:500
2023-0661-2.0	Transgenic	78	17829.5	59.5	33	8	25	1	17	7	34	21	2023-07-19	1:500
2023-0662-1.0	Transgenic	30	17370.5	43	20	9.5	22	1	11	36	221	39.5	2023-07-19	1:500
2023-0662-2.0	Transgenic	45	17287.5	42.5	1	1.5	24.5	1	11.5	9	19	18	2023-07-19	1:500
2023-0663-1.0	Transgenic	22	17195.5	23.5	6	10.5	26	1	17	11	21	13	2023-07-19	1:500
2023-0663-2.0	Transgenic	22	17263	14	1	1	13	1	9	15	7	11	2023-07-19	1:500
2023-0664-2.0	C57BL/6J	23	17223.5	60.5	26	22	35	13.5	16	16	13	30	2023-07-19	1:500
2023-0665-1.0	Swiss Webster	39	17498.5	35.5	12	19	56	1	40	26	34	31	2023-07-19	1:500
2023-0665-2.0	black nude	37	17523.5	144.5	25	26.5	115	17	43	34	41	160	2023-07-19	1:500
2023-0666-2.0	Transgenic	50	17424.5	12.5	1	1	11	1	9	1	5	17	2023-07-19	1:500
2023-0667-1.0	black nude	37	17562	107	75	96	189	35	201	171	178.5	72	2023-07-19	1:500
2023-0667-2.0	C57BL/6N	43	17446.5	58.5	6	17.5	42	1.5	23.5	53	75	22.5	2023-07-19	1:500
2023-0668-1.0	Transgenic	48	17214.5	41	17	10.5	27	1	21	16	23.5	20.5	2023-07-19	1:500
2023-0668-2.0	Transgenic	48	17235.5	85	5	6.5	36	1	7.5	11	24	23	2023-07-19	1:500
2023-0669-1.0	Transgenic	32	17416	26	8.5	21.5	38	3	21	20	38	42.5	2023-07-19	1:500
2023-0669-2.0	Transgenic	32	17566.5	38	2	10.5	27	1	21.5	14	81	52.5	2023-07-19	1:500
2023-0670-1.0	Swiss Webster	39	17521.5	10.5	1	12.5	15	1	9	24.5	17	24.5	2023-07-19	1:500
2023-0671-1.0	Transgenic	12	17415.5	5.5	1	1	12.5	1	3.5	1	10	8.5	2023-07-19	1:500
2023-0671-2.0	Transgenic	12	17277	38.5	1	3	20	1	16	1	25.5	26	2023-07-19	1:500
2023-0672-2.0	CAST/EiJ	56	17367.5	107	1	32.5	199	28.5	11	30	96	22	2023-07-19	1:500
2023-0673-2.0	Transgenic	51	17263.5	38.5	1	1	9	1	9	3	13	33.5	2023-07-19	1:500
2023-0675-1.0	C57BL/6J	47	17186	32.5	1	3.5	11	1	3	6	9	26	2023-07-19	1:500
2023-0676-1.0	Transgenic	67	17135.5	40.5	1	1	20.5	1	9	1	24	10.5	2023-07-19	1:500
2023-0676-2.0	Transgenic	67	17341.5	50.5	1	4.5	21	1	7	12	111	25	2023-07-19	1:500
2023-0680-2.0	Swiss Webster	12	17326.5	13	1	1	7	1	8	1	10	16	2023-07-19	1:500
2023-0682-1.1	Mastomys sp.	ND	12012.5	104.5	253	33.5	53.5	126	52	27	1456	93.5	2023-07-19	1:500
2023-0682-2.1	Mastomys sp.	ND	12501	111.5	35	49.5	79.5	46	43	77	130	51	2023-07-19	1:500

## Sheet: Laboratory rats
Lab ID	Strain	Age (in weeks)	MFI S.moniliformis	MFI S. felis	MFI S. ratti	MFI S. notomytis	MFI P. hongkongensis	MFI S. canis	MFI Bacillus thuringiensis israelensis	MFI AeromoNDs sobria	MFI AeromoNDs hydrophila	Date of aNDlysis	Serum dilution
2023-0239-4.1	COP	ND	654	119.5	109	508	1092	222	90	152	34.5	2023-06-15	1:500
2023-0239-5.1	COP	ND	310.5	60	88.5	327	829	226.5	53	230	76.5	2023-06-15	1:500
2023-0239-6.1	COP	ND	92.5	49	25.5	52	178	43	55	121	26	2023-06-15	1:500
2023-0239-7.1	COP	ND	55.5	29	19.5	45	153.5	23	22.5	90	7	2023-06-15	1:500
2023-0239-8.1	COP	ND	151.5	97	49.5	130	389.5	97	454	113	24.5	2023-06-15	1:500
2023-0239-9.1	COP	ND	538.5	107	129.5	355.5	643	83	100	117	40	2023-06-15	1:500
2022-0661-1.2	COP	69	409.5	70	55.5	295.5	520	84	120	528.5	53	2023-06-15	1:500
2022-0745-10.1	COP	ND	143.5	53	25.5	73.5	102	34	360	95	65	2023-06-15	1:500
2023-0294-1.0	COP	77	162.5	175	147.5	179	262	176	87	116.5	111	2023-06-15	1:500
2023-0294-2.0	COP	79	133	49.5	26.5	123	389.5	28	40	40	18.5	2023-06-15	1:500
2023-0293-1.0	COP	84	383.5	72	44.5	268	756	71	245.5	84	25	2023-06-15	1:500
2023-0293-2.0	COP	84	335.5	56	45.5	190	263	40	86	78.5	27	2023-06-15	1:500
2023-0239-1.1	COP	ND	108.5	82	53.5	144	527	45	74.5	44	19	2023-06-15	1:500
2023-0239-2.1	COP	ND	256	40	20.5	130	329	28	39	258.5	23	2023-06-15	1:500
2023-0239-3.1	COP	ND	119	51.5	46	84	257	45	36.5	125	28	2023-06-15	1:500
2022-0745-2.1	COP	ND	171.5	48	26.5	107	151.5	38	199	96	27.5	2023-06-15	1:500
2022-0745-3.1	COP	ND	142	35	27.5	94	204.5	25	390.5	131.5	15	2023-06-15	1:500
2022-0745-4.1	COP	ND	30.5	30	13.5	39	125.5	15	28	64	10.5	2023-06-15	1:500
2022-0745-5.1	COP	ND	107	79	41.5	100	256.5	30	38	79	32	2023-06-15	1:500
2022-0745-6.1	COP	ND	282	119.5	58.5	139.5	199	51	100.5	120	35.5	2023-06-15	1:500
2022-0745-7.1	COP	ND	173.5	47.5	36.5	143	400.5	47	961.5	88	29	2023-06-15	1:500
2022-0745-8.1	COP	ND	164.5	29	19	122	285.5	22	40	52	11	2023-06-15	1:500
2022-0745-9.1	WISTAR	ND	246	48.5	27.5	113.5	147	27	41	32	18	2023-06-15	1:500
2022-0770-1.0	COP	42	211	41	21.5	146	170	26	421	35	10	2023-06-15	1:500
2022-0770-2.0	COP	42	37.5	18.5	13	38	100	10.5	34	8	7	2023-06-15	1:500
2022-0209-1.0	COP	101	376.5	45.5	31.5	190	311	28	26	108	21	2023-06-15	1:500
2022-0209-2.0	COP	79	540.5	63	43.5	211	425.5	49	69	44.5	21	2023-06-15	1:500
2022-0210-1.0	COP	49	138.5	65	34	113	358	34.5	49	91	25.5	2023-06-15	1:500
2022-0173-1.0	COP	70	85.5	27	21.5	95	289.5	24	300	116	24	2023-06-15	1:500
2022-0173-2.0	COP	78	425.5	61	37.5	251	554	48.5	3353	36	18	2023-06-15	1:500
2022-0745-1.1	COP	ND	143.5	32	22.5	100	270.5	27	26.5	26	11	2023-06-15	1:500
2022-0771-1.0	COP	47	129.5	45	23	69	104	17	50.5	256.5	15	2023-06-15	1:500
2022-0771-2.0	COP	47	131.5	38	30.5	106.5	346	23	35.5	82	19	2023-06-15	1:500
2022-1125-1.0	COP	4	79	6.5	4.5	54	54.5	5	34	1	5	2023-06-15	1:500

## Sheet: Summary
Species (total number)	Wild/ captive	Habitat	Code	Strain	Reference	No. of animals tested	Total number
Rattus norvegicus (n = 107)	captive	rat colony	RC-A	BSR	Raafat et al., 2020	10	107
			RC-A	Lion	Raafat et al., 2020	6
			RC-A	MHS	Raafat et al., 2020	10
			RC-A	WPHR	Raafat et al., 2020	9
			RC-C		Heuser et al., 2023	14
	wild	livestock farm	LF-D		Heuser et al., 2023	14
		zoo	Zoo-I		Wernike et al., 2022	6
			Zoo-L			6
			Zoo-M		Wernike et al., 2022	14
			Zoo-P		Wernike et al., 2022	15
		wild, non-zoo			Wernike et al., 2044	3
Rattus rattus (n = 81)	captive	rat colony	RC-A	Neufels	Raafat et al., 2020; Heuser et al., 2023	13	81
			RC-A	Tilbury	Raafat et al., 2020; Heuser et al., 2023	20
			RC-C		Heuser et al., 2023	20
		zoo feeder rats (rat colony)	RC-G			28
Mus musculus (n = 110)	wild	pest rodents zoo	Zoo-I		Wernike et al., 2022	1	110
			Zoo-P			49
			Zoo-Q		Mehl et al., 2023	60
